# Supplementary material for: Incorporating social vulnerability in infectious disease mathematical modelling: a scoping review
Source: BMC Med. 2024 Mar 18;22:125. doi: 10.1186/s12916-024-03333-y (PMC10949739; doi:10.1186/s12916-024-03333-y)
Supplement: Supplementary file 1 — Additional file1. Source data for analyses presented. [file 12916_2024_3333_MOESM1_ESM.xlsx]

## Sheet: Scoping_review_datasheet
Article Reference	Author’s research affiliations (university or institute)	Author Affiliation	Indicator(s)	Indicator Category	Incorporation Method	Setting	Setting Region	Setting World Bank Income Classification	Disease(s)	Mathematical Model Type	Focus on an active outbreak?	Conducted a sensitivity analysis?	Calibrate/fit/ verify the model with real world data?	Predominant data source for parameters
Sahasranaman A, Jensen HJ. Poverty in the time of epidemic: A modelling perspective. PLoS One. 2020;15(11):e0242042. doi:10.1371/journal.pone.0242042.	Division of Sciences and Division of Social Sciences, Krea University (India); Centre for Complexity Science and Department of Mathematics, Imperial College London (UK); Institute of Innovative Research, Tokyo Institute of Technology (Japan)	Mixed	Poverty	Vulnerable population	Assigning host of characteristics to agents	Setting X	X	X	Respiratory Disease X	Network	Yes	Yes	No	Not indicated
		Mixed	Contact	Contact and movement behaviour	Assigning host of characteristics to agents	Setting X	X	X	Respiratory Disease X	Network	Yes	Yes	No	Not indicated
Gozzi N, Bajardi P, Perra N. The importance of non-pharmaceutical interventions during the COVID-19 vaccine rollout. PLoS Comput Biol. 2021;17(9):e1009346. doi:10.1371/journal.pcbi.1009346.	Networks and Urban Systems Centre, University of Greenwich (UK); ISI Foundation (Italy)	HIC	Age	Demographics	Stratifying overall and within and including or influencing parameters	Egypt, Peru, Serbia, Ukraine, Canada, and Italy	International	International	COVID-19	Compartmental	Yes	Yes	Yes	Both
		HIC	Preventative measure compliance	KAP	Stratifying overall and within and including or influencing parameters	Egypt, Peru, Serbia, Ukraine, Canada, and Italy	International	International	COVID-19	Compartmental	Yes	Yes	Yes	Both
		HIC	Contact	Contact and movement behaviour	Stratifying overall and within and including or influencing parameters	Egypt, Peru, Serbia, Ukraine, Canada, and Italy	International	International	COVID-19	Compartmental	Yes	Yes	Yes	Both
Dimarco G, Pareschi L, Toscani G, Zanella M. Wealth distribution under the spread of infectious diseases. Phys Rev E. 2020;102(2):022303. doi:10.1103/PhysRevE.102.022303.	Mathematics and Computer Science Department, University of Ferrara (Italy); Mathematics Department, University of Pavia (Italy)	HIC	Contact	Contact and movement behaviour	Stratifying overall and including or influencing parameters	Setting X	X	X	COVID-19	Compartmental	Yes	No	No	Both
		HIC	Poverty	SDH	Stratifying overall and including or influencing parameters	Setting X	X	X	COVID-19	Compartmental	Yes	No	No	Both
Albi G, Pareschi L, Zanella M. Modelling lockdown measures in epidemic outbreaks using selective socio-economic containment with uncertainty. Math Biosci Eng. 2021;18(6):7161-7190. doi:10.3934/mbe.2021355.	Department of Computer Science, University of Verona (Italy); Department of Mathematics and Computer Science, University of Ferrara (Italy); Department of Mathematics, University of Pavia (Italy)	HIC	Age	Demographics	Stratifying overall and including or influencing parameters	Germany, France, Italy, Spain, UK, and USA	International	HIC	COVID-19	Compartmental	Yes	No	Yes	Both
		HIC	Contact	Contact and movement behaviour	Stratifying overall and including or influencing parameters	Germany, France, Italy, Spain, UK, and USA	International	HIC	COVID-19	Compartmental	Yes	No	Yes	Both
Sahasranaman A, Jensen HJ. Spread of COVID-19 in urban neighbourhoods and slums of the developing world. J R Soc Interface. 2021;18(174):20200599. doi:10.1098/rsif.2020.0599.	Division of Sciences and Division of Social Sciences, Krea University (India); Centre for Complexity Science and Department of Mathematics, Imperial College London (UK); Institute of Innovative Research, Tokyo Institute of Technology (Japan)	Mixed	Contact	Contact and movement behaviour	Assigning host of characteristics to agents	Setting X	X	X	Respiratory Disease X	Network	Yes	Yes	No	Both
		Mixed	Poverty	Geographic	Assigning host of characteristics to agents	Setting X	X	X	Respiratory Disease X	Network	Yes	Yes	No	Both
Yechezkel M, Weiss A, Rejwan I, Shahmoon E, Ben-Gal S, Yamin D. Human mobility and poverty as key drivers of COVID-19 transmission and control. BMC Public Health. 2021;21(1):596. doi:10.1186/s12889-021-10561-x.	Department of Industrial Engineering, Tel Aviv University (Israel); Center for Combatting Pandemics, Tel Aviv University (Israel)	HIC	Age	Demographics	Stratifying overall and including or influencing parameters	Israel	ME	HIC	COVID-19	Compartmental	Yes	No	Yes	Empirical
		HIC	Health risk	SDH	Stratifying overall and including or influencing parameters	Israel	ME	HIC	COVID-19	Compartmental	Yes	No	Yes	Empirical
		HIC	Region	Geographic	Stratifying overall and including or influencing parameters	Israel	ME	HIC	COVID-19	Compartmental	Yes	No	Yes	Empirical
		HIC	Contact	Contact and movement behaviour	Stratifying overall and including or influencing parameters	Israel	ME	HIC	COVID-19	Compartmental	Yes	No	Yes	Empirical
		HIC	Preventative measure compliance	KAP	Stratifying overall and including or influencing parameters	Israel	ME	HIC	COVID-19	Compartmental	Yes	No	Yes	Empirical
Esra RT, Johnson LF. Modelling the impact of screening for chlamydia and gonorrhoea in youth and other high-prevalence groups in a resource-limited setting. Int J Public Health. 2020;65(4):413-423. doi:10.1007/s00038-020-01351-0.	School of Public Health and Family Medicine, University of Cape Town (South Africa)	LMIC	Youth	Vulnerable population	Assigning host of characteristics to agents	South Africa	SSA	LMIC	Chlamydia, Gonorrhoea, HIV/AIDS	Agent-based model	No	Yes	Yes	Both
		LMIC	HIV patients	Vulnerable population	Assigning host of characteristics to agents	South Africa	SSA	LMIC	Chlamydia, Gonorrhoea, HIV/AIDS	Agent-based model	No	Yes	Yes	Both
		LMIC	FSW	Vulnerable population	Assigning host of characteristics to agents	South Africa	SSA	LMIC	Chlamydia, Gonorrhoea, HIV/AIDS	Agent-based model	No	Yes	Yes	Both
		LMIC	Contact	Contact and movement behaviour	Assigning host of characteristics to agents	South Africa	SSA	LMIC	Chlamydia, Gonorrhoea, HIV/AIDS	Agent-based model	No	Yes	Yes	Both
van Zandvoort K, Jarvis CI, Pearson CAB, et al. Response strategies for COVID-19 epidemics in African settings: a mathematical modelling study. BMC Med. 2020;18(1):324. doi:10.1186/s12916-020-01789-2.	Centre for Mathematical Modelling of Infectious Diseases, London School of Hygiene and Tropical Medicine (UK); South African Centre for Epidemiological Modelling and Analysis,Stellenbosch University (South Africa); Health in Humanitarian Crises Centre, London School of Hygiene & Tropical Medicine (UK)	Mixed	Age	Demographics	Stratifying overall and within and including or influencing parameters	Mauritius, Nigeria, and Niger	SSA	LMIC	COVID-19	Compartmental	Yes	Yes	No	Both
		Mixed	Contact	Contact and movement behaviour	Stratifying overall and within and including or influencing parameters	Mauritius, Nigeria, and Niger	SSA	LMIC	COVID-19	Compartmental	Yes	Yes	No	Both
		Mixed	Access to healthcare	SDH	Stratifying overall and within and including or influencing parameters	Mauritius, Nigeria, and Niger	SSA	LMIC	COVID-19	Compartmental	Yes	Yes	No	Both
Menkir TF, Jbaily A, Verguet S. Incorporating equity in infectious disease modeling: Case study of a distributional impact framework for measles transmission. Vaccine. 2021;39(21):2894-2900. doi:10.1016/j.vaccine.2021.03.023.	Center for Communicable Disease Dynamics, Harvard University (US); Department of Global Health and Population, Havard University (US)	HIC	Poverty	SDH	Stratifying overall and including or influencing parameters	Ethiopia	SSA	LMIC	Measles	Compartmental	Yes	Yes	No	Both
		HIC	Contact	Contact and movement behaviour	Stratifying overall and including or influencing parameters	Ethiopia	SSA	LMIC	Measles	Compartmental	Yes	Yes	No	Both
Brand SPC, Ojal J, Aziza R, et al. COVID-19 transmission dynamics underlying epidemic waves in Kenya. Science. 2021;374(6570):989-994. doi:10.1126/science.abk0414.	Kenya Medical Research Institute-Wellcome Trust Research Programme (Kenya); The Zeeman Institute for Systems Biology and Infectious Disease Epidemiology Research, University of Warwick (UK); School of Life Sciences, University of Warwick (UK); Health Economics Research Unit, Population Health Unit, KEMRI-Wellcome Trust Research Programme; Department of Infectious Diseases Epidemiology, London Sch…	Mixed	County	Geographic	Stratifying overall and including or influencing parameters	Kenya	SSA	LMIC	COVID-19	Compartmental	Yes	Yes	Yes	Both
		Mixed	SES	SDH	Stratifying overall and including or influencing parameters	Kenya	SSA	LMIC	COVID-19	Compartmental	Yes	Yes	Yes	Both
		Mixed	Contact	Contact and movement behaviour	Stratifying overall and including or influencing parameters	Kenya	SSA	LMIC	COVID-19	Compartmental	Yes	Yes	Yes	Both
de Boer R, Lutscher F. Choice disability as a target for non-medical HIV intervention. Math Biosci. 2018;299:127-137. doi:10.1016/j.mbs.2018.03.015.	Department of Mathematics and Statistics, University of Ottawa (Canada)	HIC	Choice class	SDH	Stratifying overall and within and including or influencing parameters	SSA	SSA	LMIC	HIV/AIDS	Compartmental	No	No	No	Both
		HIC	Sex	Demographics	Stratifying overall and within and including or influencing parameters	SSA	SSA	LMIC	HIV/AIDS	Compartmental	No	No	No	Both
		HIC	Contact	Contact and movement behaviour	Stratifying overall and within and including or influencing parameters	SSA	SSA	LMIC	HIV/AIDS	Compartmental	No	No	No	Both
Lawson AB, Kim J. Space-time covid-19 Bayesian SIR modeling in South Carolina. PLoS One. 2021;16(3):e0242777. doi:10.1371/journal.pone.0242777.	Division of Biostatistics and Bioinformatics, Medical University of South Carolina (US)	HIC	County	Geographic	Stratifying overall and including or influencing parameters	USA	NA	HIC	COVID-19	Compartmental	Yes	Yes	Yes	Empirical
		HIC	Poverty	SDH	Stratifying overall and including or influencing parameters	USA	NA	HIC	COVID-19	Compartmental	Yes	Yes	Yes	Empirical
Patterson-Lomba O, Safan M, Towers S, Taylor J. Modeling the role of healthcare access inequalities in epidemic outcomes. Math Biosci Eng. 2016;13(5):1011-1041. doi:10.3934/mbe.2016028.	Department of Biostatistics, Harvard University (US); School of Human Evolution and Social Change, Arizona State University (US); Mathematics Department, Mansoura University (Egypt); Department of Mathematical Sciences, Umm Al-Qura University (Saudi Arabia); School of Mathematical and Statistical Sciences, Arizona State University (US)	Mixed	Access to healthcare	SDH	Stratifying overall model	Setting X	X	X	Sexually Transmitted Infection Disease X	Compartmental	No	Yes	No	Not indicated
He D, Wang X, Gao D, Wang J. Modeling the 2016–2017 Yemen cholera outbreak with the impact of limited medical resources. Journal of Theoretical Biology. 2018;451:80-85. doi:10.1016/j.jtbi.2018.04.041.	Department of Applied Mathematics, The Hong Kong Polytechnic University (Hong Kong); Department of Mathematics, Washington State University (US); College of Mathematics and Sciences, Shangai Normal University (China); Department of Mathematics, University of Tennesse (US) at Chattanooga	Mixed	Availability of medical resources	SDH	Stratifying overall and including or influencing parameters	Yemen	ME	LMIC	Cholera	Compartmental	Yes	No	Yes	Empirical
		Mixed	Region	Geographic	Stratifying overall and including or influencing parameters	Yemen	ME	LMIC	Cholera	Compartmental	Yes	No	Yes	Empirical
Wang L, Chen J, Marathe A. A framework for discovering health disparities among cohorts in an influenza epidemic. World Wide Web. 2019;22(6):2997-3020. doi:10.1007/s11280-018-0608-8	Biocomplexity Institute of Virginia Tech, Virginia Tech (US)	HIC	Age	Demographics	Assigning host of characteristics to agents	USA	NA	HIC	Influenza	Agent-based model	Yes	Yes	No	Both
		HIC	Income	SDH	Assigning host of characteristics to agents	USA	NA	HIC	Influenza	Agent-based model	Yes	Yes	No	Both
		HIC	Contact	Contact and movement behaviour	Assigning host of characteristics to agents	USA	NA	HIC	Influenza	Agent-based model	Yes	Yes	No	Both
		HIC	Preventative measure compliance	KAP	Assigning host of characteristics to agents	USA	NA	HIC	Influenza	Agent-based model	Yes	Yes	No	Both
		HIC	Health risk	SDH	Assigning host of characteristics to agents	USA	NA	HIC	Influenza	Agent-based model	Yes	Yes	No	Both
Mistry D, Litvinova M, Pastore y Piontti A, et al. Inferring high-resolution human mixing patterns for disease modeling. Nat Commun. 2021;12(1):323. doi:10.1038/s41467-020-20544-y.	Institute for Disease Modeling, Bill and Melinda Gates Foundation (US); Laboratory for the Modeling of Biological and Socio-technical Systems, Northeastern University (US); ISI Foundation (Italy); Department of Epidemiology and Biostatistics, Indiana University School of Public Health (US); Bruno Kessler Foundation (Italy); Fiocruz, Scientific Computing Program, Grupo de Métodos Analíticos em Vig…	Mixed	Contact	Contact and movement behaviour	Assigning host of characteristics to agents	Australia, Canada, China, India, Israel, Japan, Russia, South Africa, USA, and 26 European countries	International	International	Influenza	Agent-based model	Yes	Yes	Yes	Empirical
		Mixed	Age	Demographics	Assigning host of characteristics to agents	Australia, Canada, China, India, Israel, Japan, Russia, South Africa, USA, and 26 European countries	International	International	Influenza	Agent-based model	Yes	Yes	Yes	Empirical
		Mixed	Household size	SDH	Assigning host of characteristics to agents	Australia, Canada, China, India, Israel, Japan, Russia, South Africa, USA, and 26 European countries	International	International	Influenza	Agent-based model	Yes	Yes	Yes	Empirical
		Mixed	Age of the head of the household	SDH	Assigning host of characteristics to agents	Australia, Canada, China, India, Israel, Japan, Russia, South Africa, USA, and 26 European countries	International	International	Influenza	Agent-based model	Yes	Yes	Yes	Empirical
		Mixed	Age gaps between household members	SDH	Assigning host of characteristics to agents	Australia, Canada, China, India, Israel, Japan, Russia, South Africa, USA, and 26 European countries	International	International	Influenza	Agent-based model	Yes	Yes	Yes	Empirical
		Mixed	Household composition	SDH	Assigning host of characteristics to agents	Australia, Canada, China, India, Israel, Japan, Russia, South Africa, USA, and 26 European countries	International	International	Influenza	Agent-based model	Yes	Yes	Yes	Empirical
		Mixed	Employment	SDH	Assigning host of characteristics to agents	Australia, Canada, China, India, Israel, Japan, Russia, South Africa, USA, and 26 European countries	International	International	Influenza	Agent-based model	Yes	Yes	Yes	Empirical
		Mixed	Educational system	SDH	Assigning host of characteristics to agents	Australia, Canada, China, India, Israel, Japan, Russia, South Africa, USA, and 26 European countries	International	International	Influenza	Agent-based model	Yes	Yes	Yes	Empirical
		Mixed	Education enrollment rates	SDH	Assigning host of characteristics to agents	Australia, Canada, China, India, Israel, Japan, Russia, South Africa, USA, and 26 European countries	International	International	Influenza	Agent-based model	Yes	Yes	Yes	Empirical
Stover J, Glaubius R, Teng Y, et al. Modeling the epidemiological impact of the UNAIDS 2025 targets to end AIDS as a public health threat by 2030. PLoS Medicine. 2021;18(10):e1003831. doi:10.1371/journal.pmed.1003831.	Avenir Health (US); Burnet Institute (Australia); East-West Center (US); MRC Centre for Global Infectious Disease Analysis, Imperial College London (UK); Centre for Health Economics, University of York (UK); Heidelberg Institute of Global Health, Heidelberg University (Germany); Institute for Global Health, University College London (UK); UNAIDS, AIDS Health Care Foundation	HIC	Sex	Demographics	Stratifying overall and including or influencing parameters	International	International	International	HIV/AIDS	Goals simulation models	No	No	Yes	Empirical
		HIC	Age	Demographics	Stratifying overall and including or influencing parameters	International	International	International	HIV/AIDS	Goals simulation models	No	No	Yes	Empirical
		HIC	Contact	Contact and movement behaviour	Stratifying overall and including or influencing parameters	International	International	International	HIV/AIDS	Goals simulation models	No	No	Yes	Empirical
		HIC	Condom use	KAP	Stratifying overall and including or influencing parameters	International	International	International	HIV/AIDS	Goals simulation models	No	No	Yes	Empirical
		HIC	Health risk	SDH	Stratifying overall and including or influencing parameters	International	International	International	HIV/AIDS	Goals simulation models	No	No	Yes	Empirical
Wanduku D. A nonlinear multi-population behavioral model to assess the roles of education campaigns, random supply of aids, and delayed ART treatment in HIV/AIDS epidemics. Math Biosci Eng. 2020;17(6):6791-6837. doi:10.3934/mbe.2020354.	Department of Mathematical Sciences, Georgia Southern University (US)	HIC	Knowledge	KAP	Stratifying within and including or influencing parameters	Uganda	SSA	LMIC	HIV/AIDS	Compartmental	No	Yes	No	Both
		HIC	Poverty	SDH	Stratifying within and including or influencing parameters	Uganda	SSA	LMIC	HIV/AIDS	Compartmental	No	Yes	No	Both
		HIC	Availability of medical resources	SDH	Stratifying within and including or influencing parameters	Uganda	SSA	LMIC	HIV/AIDS	Compartmental	No	Yes	No	Both
Dutta R, Gomes SN, Kalise D, Pacchiardi L. Using mobility data in the design of optimal lockdown strategies for the COVID-19 pandemic. PLoS Comput Biol. 2021;17(8):e1009236. doi:10.1371/journal.pcbi.1009236.	Department of Statistics, Warwick University (UK); Department of Mathematics, Warwick University (UK); School of Mathematical Sciences, University of Nottingham (UK); Department of Mathematics, Imperial College London (UK); Department of Statistics, University of Oxford (UK)	HIC	Age	Demographics	Stratifying overall and including or influencing parameters	England and France	Europe	HIC	COVID-19	Compartmental	Yes	No	Yes	Both
		HIC	Medical capacitiy	SDH	Stratifying overall and including or influencing parameters	England and France	Europe	HIC	COVID-19	Compartmental	Yes	No	Yes	Both
		HIC	Contact	Contact and movement behaviour	Stratifying overall and including or influencing parameters	England and France	Europe	HIC	COVID-19	Compartmental	Yes	No	Yes	Both
Hu H, Gong P, Xu B. Spatially explicit agent-based modelling for schistosomiasis transmission: human-environment interaction simulation and control strategy assessment. Epidemics. 2010;2(2):49-65. doi:10.1016/j.epidem.2010.03.004.	State Key Laboratory of Remote Sensing Science, Jointly Sponsored by the Institute of Remote Sensing Applications, Chinese Academy of Sciences and Beijing Normal University (China); Division of Ecosystem Sciences, University of California (US); Department of Environmental Science and Engineering, Tsinghua University (China)	Mixed	Age	Demographics	Assigning host of characteristics to agents	China	Asia	LMIC	Schistosomiasis	Agent-based model	No	No	Yes	Both
		Mixed	Sex	Demographics	Assigning host of characteristics to agents	China	Asia	LMIC	Schistosomiasis	Agent-based model	No	No	Yes	Both
		Mixed	Employment class	SDH	Assigning host of characteristics to agents	China	Asia	LMIC	Schistosomiasis	Agent-based model	No	No	Yes	Both
		Mixed	Water contact	KAP	Assigning host of characteristics to agents	China	Asia	LMIC	Schistosomiasis	Agent-based model	No	No	Yes	Both
		Mixed	Household composition	SDH	Assigning host of characteristics to agents	China	Asia	LMIC	Schistosomiasis	Agent-based model	No	No	Yes	Both
		Mixed	Sanitiation	SDH	Assigning host of characteristics to agents	China	Asia	LMIC	Schistosomiasis	Agent-based model	No	No	Yes	Both
		Mixed	Patches	Geographic	Assigning host of characteristics to agents	China	Asia	LMIC	Schistosomiasis	Agent-based model	No	No	Yes	Both
Munday JD, van Hoek AJ, Edmunds WJ, Atkins KE. Quantifying the impact of social groups and vaccination on inequalities in infectious diseases using a mathematical model. BMC Med. 2018;16(1):162. doi:10.1186/s12916-018-1152-1	Centre for Mathematical Modelling of Infectious Diseases, London School of Hygiene & Tropical Medicine (UK); Department of Infectious Disease Epidemiology, London School of Hygiene & Tropical Medicine (UK); National Institute for Public Health and the Environment, Bilthoven, (Netherlands); Centre for Global Health, Usher Institute of Population Health Sciences and Informatics, Edinburgh Medical S…	HIC	Disease risk	SDH	Stratifying overall and within and including or influencing parameters	HIC Setting X	HIC	HIC	Influenza, rubella	Compartmental	Yes	Yes	Yes	Empirical
		HIC	Contact	Contact and movement behaviour	Stratifying overall and within and including or influencing parameters	HIC Setting X	HIC	HIC	Influenza, rubella	Compartmental	Yes	Yes	Yes	Empirical
		HIC	Age	Demographics	Stratifying overall and within and including or influencing parameters	HIC Setting X	HIC	HIC	Influenza, rubella	Compartmental	Yes	Yes	Yes	Empirical
Adiga A, Chu S, Eubank S, et al. Disparities in spread and control of influenza in slums of Delhi: findings from an agent-based modelling study. BMJ Open. 2018;8(1):e017353. doi:10.1136/bmjopen-2017-017353.	Biocomplexity Institute, Virginia Tech (US)	HIC	Poverty	Geographic	Assigning host of characteristics to agents	India	SE Asia	LMIC	Influenza	Agent-based model	Yes	No	No	Empirical
		HIC	Age	Demographics	Assigning host of characteristics to agents	India	SE Asia	LMIC	Influenza	Agent-based model	Yes	No	No	Empirical
		HIC	Sex	Demographics	Assigning host of characteristics to agents	India	SE Asia	LMIC	Influenza	Agent-based model	Yes	No	No	Empirical
		HIC	Contact	Contact and movement behaviour	Assigning host of characteristics to agents	India	SE Asia	LMIC	Influenza	Agent-based model	Yes	No	No	Empirical
López L, Burguerner G, Giovanini L. Addressing population heterogeneity and distribution in epidemics models using a cellular automata approach. BMC Research Notes. 2014;7(1):234. doi:10.1186/1756-0500-7-234.	Research Center for Signals, Systems and Computational Intelligence, Universidad Nacional del Litoral (Argentina); National Council of Scientific and Technical Research (Argentina)	LMIC	Neighborhoods	Geographic	Other	Setting X	X	X	Influenza	Cellular automata model	Yes	No	Yes	Empirical
		LMIC	Population density	SDH	Other	Setting X	X	X	Influenza	Cellular automata model	Yes	No	Yes	Empirical
		LMIC	Movement	Contact and movement behaviour	Other	Setting X	X	X	Influenza	Cellular automata model	Yes	No	Yes	Empirical
Mubayi A, Paredes M, Ospina J. A Comparative Assessment of Epidemiologically Different Cutaneous Leishmaniasis Outbreaks in Madrid, Spain and Tolima, Colombia: An Estimation of the Reproduction Number via a Mathematical Model. Trop Med Infect Dis. 2018;3:43. doi:10.3390/tropicalmed3020043	Simon A. Levin Mathematical Computational and Modeling Sciences Center, Arizona State University (US); Departamento de Matemáticas, Universidad Militar Nueva Granada (Colombia); Instituto de Ciencia Tecnología e Innovación, Universidad Francisco Gavidia (El Savador); Department of Mathematics-Physics and Institute of Interdisciplinary Research, University of Puerto Rico at Cayey; Eafit University…	Mixed	Country	Geographic	Stratifying overall model	Spain and Columbia	International	International	Leishmaniasis	Compartmental	Yes	No	Yes	Empirical
Springborn M, Chowell G, MacLachlan M, Fenichel EP. Accounting for behavioral responses during a flu epidemic using home television viewing. BMC Infectious Diseases. 2015;15(1):21. doi:10.1186/s12879-014-0691-0.	Department of Environmental Science & Policy, University of California; School of Public Health, Georgia State University; Fogarty International Center, National Institutes of Health (USA); Mathematical, Computational & Modeling Sciences Center, Arizona State University; Department of Agricultural & Resource Economics, University of California; Yale School of Forestry and Environmental Studies	HIC	Social distancing	KAP	Stratifying overall and including or influencing parameters	Mexico	NA	LMIC	Influenza	Compartmental	Yes	Yes	Yes	Both
		HIC	Age	Demographics	Stratifying overall and including or influencing parameters	Mexico	NA	LMIC	Influenza	Compartmental	Yes	Yes	Yes	Both
Blake IM, Martin R, Goel A, et al. The role of older children and adults in wild poliovirus transmission. Proc Natl Acad Sci U S A. 2014;111(29):10604-10609. doi:10.1073/pnas.1323688111.	Medical Research Council Centre for Outbreak Analysis and Modelling, Imperial College London (UK); Regional Office for Europe, World Health Organization (Denmark); Polio and Emergencies Cluster, World Health Organization (Switzerland); Global Immunization Division, Center for Global Health, Centers for Disease Control and Prevention (US)	HIC	Age	Demographics	Stratifying overall and including or influencing parameters	Tajikistan, Republic of Congo	Europe, SSA	LMIC	Polio	Compartmental	Yes	Yes	Yes	Both
		HIC	Region	Geographic	Stratifying overall and including or influencing parameters	Tajikistan, Republic of Congo	Europe, SSA	LMIC	Polio	Compartmental	Yes	Yes	Yes	Both
		HIC	Contact	Contact and movement behaviour	Stratifying overall and including or influencing parameters	Tajikistan, Republic of Congo	Europe, SSA	LMIC	Polio	Compartmental	Yes	Yes	Yes	Both
Romaszko J, Siemaszko A, Bodzioch M, Buciński A, Doboszyńska A. Active Case Finding Among Homeless People as a Means of Reducing the Incidence of Pulmonary Tuberculosis in General Population. Adv Exp Med Biol. 2016;911:67-76. doi:10.1007/5584_2016_225.	Family Medicine Unit, University of Warmia and Mazury in Olsztyn (Poland); Faculty of Mathematics and Computer Science, University of Warmia and Mazury in Olsztyn (Poland); Department of Biopharmacy, Nicolaus Copernicus University in Torun (Poland); Pulmonary Department, University of Warmia and Mazury in Olsztyn (Poland)	HIC	Homeless	Vulnerable population	Stratifying overall model	Poland	Europe	HIC	Tuberculosis	Compartmental	No	No	Yes	Both
Kumar S, Piper K, Galloway DD, Hadler JL, Grefenstette JJ. Is population structure sufficient to generate area-level inequalities in influenza rates? An examination using agent-based models. BMC Public Health. 2015;15(1):947. doi:10.1186/s12889-015-2284-2.	Department of Behavioral and Community Health Sciences, University of Pittsburgh (US); Department of Biological Sciences, University of Pittsburgh (US); Public Health Dynamics Laboratory, University of Pittsburgh (US); Emerging Infections Program, Yale University (US); Department of Health Policy and Management, University of Pittsburgh (US)	HIC	Poverty	SDH	Assigning host of characteristics to agents	USA	NA	HIC	Influenza	Agent-based model	Yes	Yes	Yes	Empirical
		HIC	Census tract	Geographic	Assigning host of characteristics to agents	USA	NA	HIC	Influenza	Agent-based model	Yes	Yes	Yes	Empirical
		HIC	Population density	SDH	Assigning host of characteristics to agents	USA	NA	HIC	Influenza	Agent-based model	Yes	Yes	Yes	Empirical
		HIC	Age	Demographics	Assigning host of characteristics to agents	USA	NA	HIC	Influenza	Agent-based model	Yes	Yes	Yes	Empirical
		HIC	Sex	Demographics	Assigning host of characteristics to agents	USA	NA	HIC	Influenza	Agent-based model	Yes	Yes	Yes	Empirical
		HIC	Race	Demographics	Assigning host of characteristics to agents	USA	NA	HIC	Influenza	Agent-based model	Yes	Yes	Yes	Empirical
		HIC	Employment	SDH	Assigning host of characteristics to agents	USA	NA	HIC	Influenza	Agent-based model	Yes	Yes	Yes	Empirical
		HIC	Income	SDH	Assigning host of characteristics to agents	USA	NA	HIC	Influenza	Agent-based model	Yes	Yes	Yes	Empirical
		HIC	Household size	SDH	Assigning host of characteristics to agents	USA	NA	HIC	Influenza	Agent-based model	Yes	Yes	Yes	Empirical
		HIC	Contact	Contact and movement behaviour	Assigning host of characteristics to agents	USA	NA	HIC	Influenza	Agent-based model	Yes	Yes	Yes	Empirical
Timpka T, Morin M, Jenvald J, Gursky E, Eriksson H. Dealing with ecological fallacy in preparations for influenza pandemics: use of a flexible environment for adaptation of simulations to household structures in local contexts. Stud Health Technol Inform. 2007;129(Pt 1):218-222.	Department of Computer and Information Science, Linköping University (Sweden); Department of Social Medicine and Public Health, Linköping University (Sweden); VSL Research Labs in Linköping (Sweden), ANSER Analytic Services Inc. in Arlington (US)	HIC	Household composition	SDH	Assigning host of characteristics to agents	Setting X	X	X	Influenza	Agent-based model	Yes	No	No	Both
		HIC	Contact	Contact and movement behaviour	Assigning host of characteristics to agents	Setting X	X	X	Influenza	Agent-based model	Yes	No	No	Both
Pedro SA, Tchuenche JM. HIV/AIDS dynamics: impact of economic classes with transmission from poor clinical settings. J Theor Biol. 2010;267(4):471-485. doi:10.1016/j.jtbi.2010.09.019.	Mathematics and Computer Science Department, Eduardo Mondlane University (Mozambique); Mathematics Department, University of Dar es Salaam (Tanzania)	LMIC	Poverty	SDH	Stratifying overall model	Tanzania	SSA	LMIC	HIV/AIDS	Compartmental	No	No	No	Expert Opinion
Chen SC, Chang CF, Jou LJ, Liao CM. Modelling vaccination programmes against measles in Taiwan. Epidemiol Infect. 2007;135(5):775-786. doi:10.1017/S0950268806007369.	Department of Bioenvironmental Systems Engineering, National Taiwan University (Taiwan); Department of Biomechatronic Engineering, National Ilan University (Taiwan)	HIC	Age	Demographics	Stratifying overall model	Taiwan	Asia	HIC	Measles	Compartmental	No	No	Yes	Empirical
		HIC	Contact	Contact and movement behaviour	Stratifying overall model	Taiwan	Asia	HIC	Measles	Compartmental	No	No	Yes	Empirical
Robinson B, Edwards J, Kendzerska T, et al. Comprehensive compartmental model and calibration algorithm for the study of clinical implications of the population-level spread of COVID-19: a study protocol. BMJ Open. 2022;12:e052681. doi:10.1136/bmjopen-2021-05268.	Department of Civil and Environmental Engineering, Carleton University (Canada), School of Epidemiology and Public Health, University of Ottawa and University of Ottawa Heart Institute (Canada), ICES (Canada), The Ottawa Hospital Research Institute (Canada), Department of Medicine, Division of Respirology, University of Ottawa (Canada), US Naval Academy, Aerospace Engineering Department (US), Roy…	HIC	Access to healthcare	SDH	Stratifying within and overall	Setting X	X	X	COVID-19	Compartmental	Yes	No	Yes	Empirical
		HIC	Age	Demographics	Stratifying within and overall	Setting X	X	X	COVID-19	Compartmental	Yes	No	Yes	Empirical
		HIC	Health risk	SDH	Stratifying within and overall	Setting X	X	X	COVID-19	Compartmental	Yes	No	Yes	Empirical
		HIC	SES	SDH	Stratifying within and overall	Setting X	X	X	COVID-19	Compartmental	Yes	No	Yes	Empirical
		HIC	Sex	Demographics	Stratifying within and overall	Setting X	X	X	COVID-19	Compartmental	Yes	No	Yes	Empirical
Fazio M, Pluchino A, Inturri G, Le Pira M, Giuffrida N, Ignaccolo M. Exploring the impact of mobility restrictions on the COVID-19 spreading through an agent-based approach. J Transp Health. 2022;25:101373. doi:10.1016/j.jth.2022.101373.	Department of Physics and Astronomy, University of Catania (Italy); INFN Section of Catania; Department of Electrical, Electronic and Computer Engineering, University of Catania (Italty); Department of Civil Engineering and Architecture, University of Catania; Spatial Dynamics Lab, University College Dublin (UK)	HIC	Housing density	SDH	Assigning host of characteristics to agents	Italy	Europe	HIC	COVID-19	Agent-based model	Yes	No	Yes	Empirical
		HIC	Healthcare density	SDH	Assigning host of characteristics to agents	Italy	Europe	HIC	COVID-19	Agent-based model	Yes	No	Yes	Empirical
		HIC	Movement	Contact and movement behaviour	Assigning host of characteristics to agents	Italy	Europe	HIC	COVID-19	Agent-based model	Yes	No	Yes	Empirical
		HIC	Age	Demographics	Assigning host of characteristics to agents	Italy	Europe	HIC	COVID-19	Agent-based model	Yes	No	Yes	Empirical
		HIC	Region	Geographic	Assigning host of characteristics to agents	Italy	Europe	HIC	COVID-19	Agent-based model	Yes	No	Yes	Empirical
Wallace R. A fractal model of HIV transmission on complex socio-geographic networks. Part 2: spread from a ghettoized “core group” into a “general population.” Environ Plan A. 1994;26(5):767-778. doi:10.1068/a260767.	The Institute for Health, Health Care Policy and Aging Research, Rutgers University (US)	HIC	Contact	Contact and movement behaviour	Assigning host of characteristics to agents	Setting X	X	X	HIV/AIDS	Network	No	N/A	N/A	N/A
		HIC	Poverty	Vulnerable population	Assigning host of characteristics to agents	Setting X	X	X	HIV/AIDS	Network	No	N/A	N/A	N/A
Dimka J, Sattenspiel L. “We didn’t get much schooling because we were fishing all the time”: Potential impacts of irregular school attendance on the spread of epidemics. Am J Hum Biol. 2021;34:e23578. doi:10.1002/ajhb.23578.	Work Research Institute, Oslo Metropolitan University; Department of Anthropology, University of Missouri (US)	HIC	School attendance	KAP	Assigning host of characteristics to agents	Canada	NA	HIC	Influenza	Agent-based model	Yes	No	No	Both
		HIC	Sex	Demographics	Assigning host of characteristics to agents	Canada	NA	HIC	Influenza	Agent-based model	Yes	No	No	Both
		HIC	Relationship to the head of the household	SDH	Assigning host of characteristics to agents	Canada	NA	HIC	Influenza	Agent-based model	Yes	No	No	Both
		HIC	Marital status	SDH	Assigning host of characteristics to agents	Canada	NA	HIC	Influenza	Agent-based model	Yes	No	No	Both
		HIC	Age	Demographics	Assigning host of characteristics to agents	Canada	NA	HIC	Influenza	Agent-based model	Yes	No	No	Both
Chang S, Pierson E, Koh PW, et al. Mobility network models of COVID-19 explain inequities and inform reopening. Nature. 2021;589(7840):82-87. doi:10.1038/s41586-020-2923-3.	Department of Computer Science, Stanford University (US); Microsoft Research (US); Department of Preventive Medicine, Northwestern University (US); Department of Sociology, Northwestern University (US); Institute for Policy Research, Northwestern University (US); Department of Sociology, Stanford University (US); Center on Poverty and Inequality, Stanford University (US); Chan Zuckerberg Biohub (…	HIC	Race	Demographics	Assigning host of characteristics to agents	USA	NA	HIC	COVID-19	Agent-based model	Yes	No	Yes	Empirical
		HIC	Income	SDH	Assigning host of characteristics to agents	USA	NA	HIC	COVID-19	Agent-based model	Yes	No	Yes	Empirical
		HIC	Census block	Geographic	Assigning host of characteristics to agents	USA	NA	HIC	COVID-19	Agent-based model	Yes	No	Yes	Empirical
		HIC	Movement	Contact and movement behaviour	Assigning host of characteristics to agents	USA	NA	HIC	COVID-19	Agent-based model	Yes	No	Yes	Empirical
Enns EA, Brandeau ML. Inferring model parameters in network-based disease simulation. Health Care Manag Sci. 2011;14(2):174-188. doi:10.1007/s10729-011-9150-2.	Department of Electrical Engineering, Stanford University (US); Department of Management Science & Engineering, Stanford University (US)	HIC	Age	Demographics	Assigning host of characteristics to agents	Swaziland, Tanzania, Uganda, and Zambia	SSA	LMIC	HIV/AIDS	Network	No	No	Yes	Empirical
		HIC	Sex	Demographics	Assigning host of characteristics to agents	Swaziland, Tanzania, Uganda, and Zambia	SSA	LMIC	HIV/AIDS	Network	No	No	Yes	Empirical
		HIC	Relationship duration	KAP	Assigning host of characteristics to agents	Swaziland, Tanzania, Uganda, and Zambia	SSA	LMIC	HIV/AIDS	Network	No	No	Yes	Empirical
		HIC	Relationship type	SDH	Assigning host of characteristics to agents	Swaziland, Tanzania, Uganda, and Zambia	SSA	LMIC	HIV/AIDS	Network	No	No	Yes	Empirical
		HIC	Number of partners	KAP	Assigning host of characteristics to agents	Swaziland, Tanzania, Uganda, and Zambia	SSA	LMIC	HIV/AIDS	Network	No	No	Yes	Empirical
Hyder A, Leung B. Social deprivation and burden of influenza: Testing hypotheses and gaining insights from a simulation model for the spread of influenza. Epidemics. 2015;11:71-79. doi:10.1016/j.epidem.2015.03.004.	Department of Biology, McGill University (Canada); School of Environment, McGill University (Canada)	HIC	Age	Demographics	Assigning host of characteristics to agents	Canada	NA	HIC	Influenza	Agent-based model	Yes	Yes	Yes	Empirical
		HIC	Social deprivation index	SDH	Assigning host of characteristics to agents	Canada	NA	HIC	Influenza	Agent-based model	Yes	Yes	Yes	Empirical
		HIC	Neighborhoods	Geographic	Assigning host of characteristics to agents	Canada	NA	HIC	Influenza	Agent-based model	Yes	Yes	Yes	Empirical
		HIC	Household composition	SDH	Assigning host of characteristics to agents	Canada	NA	HIC	Influenza	Agent-based model	Yes	Yes	Yes	Empirical
		HIC	Contact	Contact and movement behaviour	Assigning host of characteristics to agents	Canada	NA	HIC	Influenza	Agent-based model	Yes	Yes	Yes	Empirical
Andersson KM, Owens DK, Vardas E, Gray GE, McIntyre JA, Paltiel AD. Predicting the impact of a partially effective HIV vaccine and subsequent risk behavior change on the heterosexual HIV epidemic in low- and middle-income countries: A South African example. J Acquir Immune Defic Syndr. 2007;46(1):78-90. doi:10.1097/QAI.0b013e31812506fd.	Department of Epidemiology and Public Health, Yale University (US); Veterans Affairs Palo Alto Health Care System (US); Center for Primary Care and Outcomes Research/Center for Health Policy, Stanford University (US); Perinatal HIV Research Unit, University of the Witwatersrand (South Africa)	Mixed	Sex	Demographics	Stratifying overall and including or influencing parameters	South Africa	SSA	LMIC	HIV/AIDS	Compartmental	No	Yes	Yes	Both
		Mixed	Condom use	KAP	Stratifying overall and including or influencing parameters	South Africa	SSA	LMIC	HIV/AIDS	Compartmental	No	Yes	Yes	Both
		Mixed	Number of partners	KAP	Stratifying overall and including or influencing parameters	South Africa	SSA	LMIC	HIV/AIDS	Compartmental	No	Yes	Yes	Both
		Mixed	Contact	Contact and movement behaviour	Stratifying overall and including or influencing parameters	South Africa	SSA	LMIC	HIV/AIDS	Compartmental	No	Yes	Yes	Both
Goedel WC, Bessey S, Lurie MN, et al. Projecting the impact of equity-based preexposure prophylaxis implementation on racial disparities in HIV incidence among MSM. AIDS. 2020;34(10):1509-1517. doi:10.1097/QAD.0000000000002577.	Department of Epidemiology, Brown University (US); Department of Behavioral and Social Sciences, Brown University (US); The Fenway Institute; Department of Epidemiology, Emory University (US)	HIC	Race	Demographics	Assigning host of characteristics to agents	USA	NA	LMIC	HIV/AIDS	Agent-based model	No	Yes	Yes	Empirical
		HIC	MSM	Vulnerable population	Assigning host of characteristics to agents	USA	NA	LMIC	HIV/AIDS	Agent-based model	No	Yes	Yes	Empirical
		HIC	Treatment adherence	KAP	Assigning host of characteristics to agents	USA	NA	LMIC	HIV/AIDS	Agent-based model	No	Yes	Yes	Empirical
		HIC	Testing	KAP	Assigning host of characteristics to agents	USA	NA	LMIC	HIV/AIDS	Agent-based model	No	Yes	Yes	Empirical
		HIC	Treatment use	KAP	Assigning host of characteristics to agents	USA	NA	LMIC	HIV/AIDS	Agent-based model	No	Yes	Yes	Empirical
Myers K, Redere A, Fefferman NH. How resource limitations and household economics may compromise efforts to safeguard children during outbreaks. BMC Public Health. 2020;20(1):270. doi:10.1186/s12889-019-7968-6.	Department of Ecology & Evolutionary Biology, University of Tennessee (US); Department of Mathematics, University of Tennessee (US); Department of Ecology, Evolution, and Natural Resources, Rutgers University (US); National Institute for Mathematical and Biological Synthesis, University of Tennessee (US)	HIC	Net producers	Vulnerable population	Assigning host of characteristics to agents	LMIC Setting X	X	LMIC	Disease X	Agent-based model	Yes	Yes	No	Expert Opinion
		HIC	Net consumers	Vulnerable population	Assigning host of characteristics to agents	LMIC Setting X	X	LMIC	Disease X	Agent-based model	Yes	Yes	No	Expert Opinion
Kombe IK, Munywoki PK, Baguelin M, Nokes DJ, Medley GF. Model-based estimates of transmission of respiratory syncytial virus within households. Epidemics. 2019;27:1-11. doi:10.1016/j.epidem.2018.12.001.	KEMRI Center for Geographical Medical Research-Coast (Kenya); Centre for Mathematical Modelling of Infectious Disease and Department of Global Health and Development, London School of Hygiene and Tropical Medicine (UK); Centre for Mathematical Modelling of Infectious Disease and Department of Infectious Disease Epidemiology, London School of Hygiene and Tropical Medicine (UK); School of Life Scie…	Mixed	Household size	SDH	Assigning host of characteristics to agents	Kenya	SSA	LMIC	Respiratory syncytial virus	Agent-based model	Yes	Yes	Yes	Both
		Mixed	Age	Demographics	Assigning host of characteristics to agents	Kenya	SSA	LMIC	Respiratory syncytial virus	Agent-based model	Yes	Yes	Yes	Both
Skrip LA, Fallah MP, Bedson J, Hébert-Dufresne L, Althouse BM. Coordinated support for local action: Modeling strategies to facilitate behavior adoption in urban-poor communities of Liberia for sustained COVID-19 suppression. Epidemics. 2021;37:100529. doi:10.1016/j.epidem.2021.100529.	Institute for Disease Modeling, Global Health, Bill & Melinda Gates Foundation (US); National Public Health Institute of Liberia (Liberia); Independent Consultant; Vermont Complex Systems Center, University of Vermont (US); Department of Computer Science, University of Vermont (US); University of Washington (US); New Mexico State University (US)	Mixed	Poverty	Vulnerable population	Stratifying overall and including or influencing parameters	Liberia	SSA	LMIC	COVID-19	Compartmental	Yes	Yes	Yes	Empirical
		Mixed	Access to sanitation	SDH	Stratifying overall and including or influencing parameters	Liberia	SSA	LMIC	COVID-19	Compartmental	Yes	Yes	Yes	Empirical
		Mixed	Access to water	SDH	Stratifying overall and including or influencing parameters	Liberia	SSA	LMIC	COVID-19	Compartmental	Yes	Yes	Yes	Empirical
		Mixed	Access to food	SDH	Stratifying overall and including or influencing parameters	Liberia	SSA	LMIC	COVID-19	Compartmental	Yes	Yes	Yes	Empirical
		Mixed	Density	SDH	Stratifying overall and including or influencing parameters	Liberia	SSA	LMIC	COVID-19	Compartmental	Yes	Yes	Yes	Empirical
		Mixed	Adherence to social distancing	KAP	Stratifying overall and including or influencing parameters	Liberia	SSA	LMIC	COVID-19	Compartmental	Yes	Yes	Yes	Empirical
		Mixed	Willingness to isolate	KAP	Stratifying overall and including or influencing parameters	Liberia	SSA	LMIC	COVID-19	Compartmental	Yes	Yes	Yes	Empirical
		Mixed	Age	Demographics	Stratifying overall and including or influencing parameters	Liberia	SSA	LMIC	COVID-19	Compartmental	Yes	Yes	Yes	Empirical
		Mixed	Comorbidities	SDH	Stratifying overall and including or influencing parameters	Liberia	SSA	LMIC	COVID-19	Compartmental	Yes	Yes	Yes	Empirical
		Mixed	Sex	Demographics	Stratifying overall and including or influencing parameters	Liberia	SSA	LMIC	COVID-19	Compartmental	Yes	Yes	Yes	Empirical
		Mixed	Contact	Contact and movement behaviour	Stratifying overall and including or influencing parameters	Liberia	SSA	LMIC	COVID-19	Compartmental	Yes	Yes	Yes	Empirical
Collins OC, Robertson SL, Govinder KS. Analysis of a waterborne disease model with socioeconomic classes. Math Biosci. 2015;269:86-93. doi:10.1016/j.mbs.2015.08.016.	Statistics and Computer Science, University of KwaZulu–Natal (South Africa); Department of Mathematics and Applied Mathematics, Virginia Commonwealth University (US)	Mixed	SES	SDH	Stratifying overall and including or influencing parameters	Setting X	X	X	Waterborne Disease X	Compartmental	Yes	Yes	No	Expert Opinion
		Mixed	Movement	Contact and movement behaviour	Stratifying overall and including or influencing parameters	Setting X	X	X	Waterborne Disease X	Compartmental	Yes	Yes	No	Expert Opinion
Shrestha S, Chihota V, White RG, Grant AD, Churchyard GJ, Dowdy DW. Impact of Targeted Tuberculosis Vaccination Among a Mining Population in South Africa: A Model-Based Study. Am J Epidemiol. 2017;186(12):1362-1369. doi:10.1093/aje/kwx192.	Department of Epidemiology, Johns Hopkins School of Public Health (US); Aurum Institute (South Africa); School of Public Health, University of the Witwatersrand (South Africa); Foundation for Innovative New Diagnostics, TB Modelling Group, London School of Hygiene and Tropical Medicine (UK); TB Center, London School of Hygiene and Tropical Medicine (UK); Africa Center for Population Health, Unive…	Mixed	Miners	Vulnerable population	Assigning host of characteristics to agents	South Africa	SSA	LMIC	Tuberculosis	Agent-based model	No	Yes	Yes	Empirical
		Mixed	Age	Demographics	Assigning host of characteristics to agents	South Africa	SSA	LMIC	Tuberculosis	Agent-based model	No	Yes	Yes	Empirical
		Mixed	Sex	Demographics	Assigning host of characteristics to agents	South Africa	SSA	LMIC	Tuberculosis	Agent-based model	No	Yes	Yes	Empirical
		Mixed	HIV status	SDH	Assigning host of characteristics to agents	South Africa	SSA	LMIC	Tuberculosis	Agent-based model	No	Yes	Yes	Empirical
Ajelli M, Merler S. An individual-based model of hepatitis A transmission. J Theor Biol. 2009;259(3):478-488. doi:10.1016/j.jtbi.2009.03.038.	Fondazione Bruno Kessler (Italy); Information Engineering and Computer Science Department, University of Trento (Italy)	HIC	Food hygiene	KAP	Assigning host of characteristics to agents	Italy	Europe	HIC	Hepatitis A	Agent-based model	No	No	Yes	Empirical
		HIC	Household type	SDH	Assigning host of characteristics to agents	Italy	Europe	HIC	Hepatitis A	Agent-based model	No	No	Yes	Empirical
		HIC	Household size	SDH	Assigning host of characteristics to agents	Italy	Europe	HIC	Hepatitis A	Agent-based model	No	No	Yes	Empirical
		HIC	Age	Demographics	Assigning host of characteristics to agents	Italy	Europe	HIC	Hepatitis A	Agent-based model	No	No	Yes	Empirical
		HIC	Contact	Contact and movement behaviour	Assigning host of characteristics to agents	Italy	Europe	HIC	Hepatitis A	Agent-based model	No	No	Yes	Empirical
		HIC	Municipality	Geographic	Assigning host of characteristics to agents	Italy	Europe	HIC	Hepatitis A	Agent-based model	No	No	Yes	Empirical
Khadadah F, Al-Shammari AA, Alhashemi A, et al. The effects of non-pharmaceutical interventions on SARS-CoV-2 transmission in different socioeconomic populations in Kuwait: a modeling study. BMC Public Health. 2021;21(1):990. doi:10.1186/s12889-021-10984-6.	Department of Medicine, University of Toronto (Canada); Division of Medical Oncology and Hematology, Princess Margaret Cancer Centre (Canada); Department of Mathematics, Kuwait University (Kuwait); Dasman Diabetes Institute; Department of Medicine, Adan Hospital, Ministry of Health (Kuwait); Department of Information Science, Kuwait University (Kuwait); Department of History, Kuwait University (K…	Mixed	Nationality	Vulnerable population	Stratifying overall model	Kuwait	ME	HIC	COVID-19	Compartmental	Yes	Yes	Yes	Both
Durante R, Guiso L, Gulino G. Asocial capital: Civic culture and social distancing during COVID-19. J Public Econ. 2021;194:104342. doi:10.1016/j.jpubeco.2020.104342.	ICREA (Spain); UPF; Barcelona School of Economics; IPEG; CEPR; (Spain), EIEF; CEPR (Italy)	HIC	Civic capital	Culture	Including or influencing parameters	Italy	Europe	HIC	COVID-19	Compartmental	Yes	No	Yes	Both
		HIC	Social distancing	KAP	Including or influencing parameters	Italy	Europe	HIC	COVID-19	Compartmental	Yes	No	Yes	Both
		HIC	Province	Geographic	Including or influencing parameters	Italy	Europe	HIC	COVID-19	Compartmental	Yes	No	Yes	Both
Hunter E, Mac Namee B, Kelleher JD. Using a Socioeconomic Segregation Burn-in Model to Initialise an Agent-Based Model for Infectious Diseases. JASSS. 2018;21(4):9. doi:10.18564/jasss.3870	School of Computing, Dublin Institute of Technology (UK); UCD School of Computing, University College Dublin (UK)	HIC	SES	SDH	Assigning host of characteristics to agents	Ireland	Europe	HIC	Disease X	Agent-based model	Yes	Yes	Yes	Empirical
		HIC	Neighborhoods	Geographic	Assigning host of characteristics to agents	Ireland	Europe	HIC	Disease X	Agent-based model	Yes	Yes	Yes	Empirical
		HIC	Household type	SDH	Assigning host of characteristics to agents	Ireland	Europe	HIC	Disease X	Agent-based model	Yes	Yes	Yes	Empirical
		HIC	Age	Demographics	Assigning host of characteristics to agents	Ireland	Europe	HIC	Disease X	Agent-based model	Yes	Yes	Yes	Empirical
		HIC	Sex	Demographics	Assigning host of characteristics to agents	Ireland	Europe	HIC	Disease X	Agent-based model	Yes	Yes	Yes	Empirical
		HIC	Employment	SDH	Assigning host of characteristics to agents	Ireland	Europe	HIC	Disease X	Agent-based model	Yes	Yes	Yes	Empirical
		HIC	Employment class	SDH	Assigning host of characteristics to agents	Ireland	Europe	HIC	Disease X	Agent-based model	Yes	Yes	Yes	Empirical
Sato AH, Ito I, Sawai H, Iwata K. An epidemic simulation with a delayed stochastic SIR model based on international socioeconomic-technological databases. In: IEEE Computer Society; 2015:2732-2741. doi:10.1109/BigData.2015.7364074.	Department of Applied Mathematics and Physics, Graduate School of Informatics, Kyoto University (Japan); Graduate School of Medicine, Kyoto University (Japan); Universal Communication Research Institute National Institute of Information and Communications Technology, Osaka (Japan); Graduate School of Medicine, Kobe University (Japan)	HIC	Vulnerability	SDH	Stratifying overall and within and including or influencing parameters	International	International	International	Ebola	Compartmental	Yes	Yes	No	Both
		HIC	Country	Geographic	Stratifying overall and within and including or influencing parameters	International	International	International	Ebola	Compartmental	Yes	Yes	No	Both
		HIC	Availability of medical resources	SDH	Stratifying overall and within and including or influencing parameters	International	International	International	Ebola	Compartmental	Yes	Yes	No	Both
		HIC	Movement	Contact and movement behaviour	Stratifying overall and within and including or influencing parameters	International	International	International	Ebola	Compartmental	Yes	Yes	No	Both
Liu F, Enanoria WTA, Zipprich J, et al. The role of vaccination coverage, individual behaviors, and the public health response in the control of measles epidemics: an agent-based simulation for California. BMC Public Health. 2015;15(1):447. doi:10.1186/s12889-015-1766-6.	University of California, California Department of Public Health, RTI Research Triangle Institute International (US)	HIC	Cooperation	KAP	Assigning host of characteristics to agents	USA	NA	HIC	Measles	Agent-based model	Yes	Yes	No	Both
		HIC	Adherence to social distancing	KAP	Assigning host of characteristics to agents	USA	NA	HIC	Measles	Agent-based model	Yes	Yes	No	Both
		HIC	Contact	Contact and movement behaviour	Assigning host of characteristics to agents	USA	NA	HIC	Measles	Agent-based model	Yes	Yes	No	Both
		HIC	Age	Demographics	Assigning host of characteristics to agents	USA	NA	HIC	Measles	Agent-based model	Yes	Yes	No	Both
		HIC	Sex	Demographics	Assigning host of characteristics to agents	USA	NA	HIC	Measles	Agent-based model	Yes	Yes	No	Both
Poletti P, Merler S, Ajelli M, et al. Evaluating vaccination strategies for reducing infant respiratory syncytial virus infection in low-income settings. BMC Med. 2015;13(1):49. doi:10.1186/s12916-015-0283-x.	Dondena Centre for Research on Social Dynamics and Public Policy, Department of Policy Analysis and Public Management, Universitá Commerciale L. Bocconi (Italy); Center for Information Technology, Bruno Kessler Foundation (Italy); Department of Statistics and Mathematics, Applied Economics, University of Pisa (Italy); Kenyan Medical Research Institute (KEMRI) -Wellcome Trust Research Programme, C…	Mixed	Age	Demographics	Assigning host of characteristics to agents	Kenya	SSA	LMIC	Respiratory syncytial virus	Agent-based model	Yes	Yes	Yes	Empirical
		Mixed	Household size	SDH	Assigning host of characteristics to agents	Kenya	SSA	LMIC	Respiratory syncytial virus	Agent-based model	Yes	Yes	Yes	Empirical
		Mixed	Household composition	SDH	Assigning host of characteristics to agents	Kenya	SSA	LMIC	Respiratory syncytial virus	Agent-based model	Yes	Yes	Yes	Empirical
		Mixed	Setting	Geographic	Assigning host of characteristics to agents	Kenya	SSA	LMIC	Respiratory syncytial virus	Agent-based model	Yes	Yes	Yes	Empirical
		Mixed	Contact	Contact and movement behaviour	Assigning host of characteristics to agents	Kenya	SSA	LMIC	Respiratory syncytial virus	Agent-based model	Yes	Yes	Yes	Empirical
Bhunu CP, Mushayabasa S, Smith? RJ. Assessing the effects of poverty in tuberculosis transmission dynamics. Appl Math Model. 2012;36(9):4173-4185. doi:10.1016/j.apm.2011.11.046.	Department of Mathematics, University of Zimbabwe (Zimbabwe); Modelling Biomedical Systems Research Group, National University of Science and Technology Zimbabwe (Zimbabwe); Department of Mathematics and Faculty of Medicine, The University of Ottawa (Canada)	Mixed	Poverty	Vulnerable population	Stratifying overall and including or influencing parameters	Zimbabwe	SSA	LMIC	Tuberculosis	Compartmental	No	Yes	No	Both
		Mixed	Density	SDH	Stratifying overall and including or influencing parameters	Zimbabwe	SSA	LMIC	Tuberculosis	Compartmental	No	Yes	No	Both
		Mixed	Malnutrition	SDH	Stratifying overall and including or influencing parameters	Zimbabwe	SSA	LMIC	Tuberculosis	Compartmental	No	Yes	No	Both
		Mixed	Treatment use	KAP	Stratifying overall and including or influencing parameters	Zimbabwe	SSA	LMIC	Tuberculosis	Compartmental	No	Yes	No	Both
		Mixed	Contact	Contact and movement behaviour	Stratifying overall and including or influencing parameters	Zimbabwe	SSA	LMIC	Tuberculosis	Compartmental	No	Yes	No	Both
Mushayabasa S, Bhunu C, Schwartz E, Magombedze G, Tchuenche M. Socio-economic status and HIV/AIDS dynamics: A modeling approach. World J Model Simul. 2011;7:243-257.	Department of Applied Mathematics, Modelling Biomedical Systems Research Group (Zimbabwe); National University of Science and Technology (Zimbabwe); Department of Mathematics and School of Biological Sciences, Washington State University (US); Department of Mathematics and Statistics, University of Guelph (Canada); Institute of Infectious Diseases and Molecular medicine, University of Cape Town (…	Mixed	Poverty	Vulnerable population	Stratifying overall and including or influencing parameters	SSA Setting X	SSA	LMIC	HIV/AIDS	Compartmental	No	Yes	No	Both
		Mixed	Sexual behaviour	KAP	Stratifying overall and including or influencing parameters	SSA Setting X	SSA	LMIC	HIV/AIDS	Compartmental	No	Yes	No	Both
		Mixed	Malnutrition	SDH	Stratifying overall and including or influencing parameters	SSA Setting X	SSA	LMIC	HIV/AIDS	Compartmental	No	Yes	No	Both
		Mixed	Access to treatment	SDH	Stratifying overall and including or influencing parameters	SSA Setting X	SSA	LMIC	HIV/AIDS	Compartmental	No	Yes	No	Both
		Mixed	Contact	Contact and movement behaviour	Stratifying overall and including or influencing parameters	SSA Setting X	SSA	LMIC	HIV/AIDS	Compartmental	No	Yes	No	Both
Bórquez A, Cori A, Pufall EL, et al. The Incidence Patterns Model to Estimate the Distribution of New HIV Infections in Sub-Saharan Africa: Development and Validation of a Mathematical Model. PLoS Medicine. 2016;13(9):e1002121. doi:10.1371/journal.pmed.1002121.	Department of Infectious Disease Epidemiology, Imperial College London (UK); Division of Global Public Health, University of California San Diego (US); Rakai Health Sciences Program (Uganda); Department of Population Health, London School of Hygiene &Tropical Medicine (UK); Mwanza Research Centre, National Institute for Medical Research (Tanzania)	Mixed	Sex	Demographics	Stratifying within and overall	Gabon, Kenya, Malawi, Rwanda, Swaziland, Zambia	SSA	LMIC	HIV/AIDS	Compartmental	No	No	Yes	Empirical
		Mixed	Marital status	SDH	Stratifying within and overall	Gabon, Kenya, Malawi, Rwanda, Swaziland, Zambia	SSA	LMIC	HIV/AIDS	Compartmental	No	No	Yes	Empirical
		Mixed	Location	Geographic	Stratifying within and overall	Gabon, Kenya, Malawi, Rwanda, Swaziland, Zambia	SSA	LMIC	HIV/AIDS	Compartmental	No	No	Yes	Empirical
		Mixed	FSW	Vulnerable population	Stratifying within and overall	Gabon, Kenya, Malawi, Rwanda, Swaziland, Zambia	SSA	LMIC	HIV/AIDS	Compartmental	No	No	Yes	Empirical
		Mixed	PWID	Vulnerable population	Stratifying within and overall	Gabon, Kenya, Malawi, Rwanda, Swaziland, Zambia	SSA	LMIC	HIV/AIDS	Compartmental	No	No	Yes	Empirical
		Mixed	MSM	Vulnerable population	Stratifying within and overall	Gabon, Kenya, Malawi, Rwanda, Swaziland, Zambia	SSA	LMIC	HIV/AIDS	Compartmental	No	No	Yes	Empirical
		Mixed	Circumcision	KAP	Stratifying within and overall	Gabon, Kenya, Malawi, Rwanda, Swaziland, Zambia	SSA	LMIC	HIV/AIDS	Compartmental	No	No	Yes	Empirical
		Mixed	Contact	Contact and movement behaviour	Stratifying within and overall	Gabon, Kenya, Malawi, Rwanda, Swaziland, Zambia	SSA	LMIC	HIV/AIDS	Compartmental	No	No	Yes	Empirical
		Mixed	HIV status	SDH	Stratifying within and overall	Gabon, Kenya, Malawi, Rwanda, Swaziland, Zambia	SSA	LMIC	HIV/AIDS	Compartmental	No	No	Yes	Empirical
Banerjee S. Towards a Quantitative Model of Epidemics during Conflicts. Interdisciplinary Description of Complex Systems. 2019;17:598-614. doi:10.7906/indecs.17.3.16.	University of Oxford (UK)	HIC	Communities in conflict	Vulnerable population	Including or influencing parameters	Conflict Area X and Conflict Area Y	X	X	Disease X	Compartmental	Yes	No	No	N/A
		HIC	Migration	SDH	Including or influencing parameters	Conflict Area X and Conflict Area Y	X	X	Disease X	Compartmental	Yes	No	No	N/A
		HIC	Medical infrastructure	SDH	Including or influencing parameters	Conflict Area X and Conflict Area Y	X	X	Disease X	Compartmental	Yes	No	No	N/A
		HIC	Medical capacitiy	SDH	Including or influencing parameters	Conflict Area X and Conflict Area Y	X	X	Disease X	Compartmental	Yes	No	No	N/A
		HIC	Medical hygiene	SDH	Including or influencing parameters	Conflict Area X and Conflict Area Y	X	X	Disease X	Compartmental	Yes	No	No	N/A
		HIC	Access to healthcare	SDH	Including or influencing parameters	Conflict Area X and Conflict Area Y	X	X	Disease X	Compartmental	Yes	No	No	N/A
		HIC	Poverty	SDH	Including or influencing parameters	Conflict Area X and Conflict Area Y	X	X	Disease X	Compartmental	Yes	No	No	N/A
Zhang WB, Ge Y, Liu M, et al. Risk assessment of the step-by-step return-to-work policy in Beijing following the COVID-19 epidemic peak. Stoch Environ Res Risk Assess. 2021;35(2):481-498. doi:10.1007/s00477-020-01929-3.	Institute of Geographic Sciences and Natural Resources Research, University of Chinese Academy of Sciences (China); Lancaster Environment Center, Lancaster University (UK); Emergency Department of Peking, University International Hospital (China)	Mixed	District	Geographic	Stratifying overall and including or influencing parameters	China	Asia	LMIC	COVID-19	Compartmental	Yes	No	Yes	Both
		Mixed	Medical capacitiy	SDH	Stratifying overall and including or influencing parameters	China	Asia	LMIC	COVID-19	Compartmental	Yes	No	Yes	Both
		Mixed	Contact	Contact and movement behaviour	Stratifying overall and including or influencing parameters	China	Asia	LMIC	COVID-19	Compartmental	Yes	No	Yes	Both
Musa SS, Qureshi S, Zhao S, Yusuf A, Mustapha UT, He D. Mathematical modeling of COVID-19 epidemic with effect of awareness programs. Infect Dis Model. 2021;6:448-460. doi:10.1016/j.idm.2021.01.012.	Department of Applied Mathematics, Hong Kong Polytechnic University (Hong Kong); Department of Mathematics, Kano University of Science and Technology (Nigeria); Department of Basic Sciences and Related Studies, Mehran University of Engr. & Tech (Pakistan); JC School of Public Health and Primary Care, Chinese University of Hong Kong (China); Shenzhen Research Institute of Chinese University of Hon…	Mixed	Knowledge	KAP	Stratifying within and including or influencing parameters	Nigeria	SSA	LMIC	COVID-19	Compartmental	Yes	Yes	Yes	Both
Dangbé E, Irépran D, Perasso A, Békollé D. Mathematical modelling and numerical simulations of the influence of hygiene and seasons on the spread of cholera. Math Biosci. 2018;296:60-70. doi:10.1016/j.mbs.2017.12.004.	The University Institute of Technology, University of Ngaoundere (Cameroon); the Faculty of Sciences of University of Ngaoundere; UMR CNRS Chrono-environnement, University of Bourgogne (France)	Mixed	Malnutrition	SDH	Including or influencing parameters	Cameroon and Chad	SSA	LMIC	Cholera	Compartmental	Yes	No	No	Empirical
		Mixed	Sanitiation	SDH	Including or influencing parameters	Cameroon and Chad	SSA	LMIC	Cholera	Compartmental	Yes	No	No	Empirical
Huang X, Clements ACA, Williams G, Mengersen K, Tong S, Hu W. Bayesian estimation of the dynamics of pandemic (H1N1) 2009 influenza transmission in Queensland: A space-time SIR-based model. Environ Res. 2016;146:308-314. doi:10.1016/j.envres.2016.01.013.	School of Public Health and Social Work, Institute of Health and Biomedical Innovation, Queensland University of Technology (Australia); Research School of Population Health, The Australian National University (Australia); School of Public Health, the University of Queensland (Australia); Mathematical Sciences, Queensland University of Technology (Australia)	HIC	SEIFA index	SDH	Stratifying overall and including or influencing parameters	Australia	Australia	HIC	Influenza	Compartmental	Yes	No	No	Empirical
		HIC	Region	Geographic	Stratifying overall and including or influencing parameters	Australia	Australia	HIC	Influenza	Compartmental	Yes	No	No	Empirical
Hou X, Gao S, Li Q, et al. Intracounty modeling of COVID-19 infection with human mobility: Assessing spatial heterogeneity with business traffic, age, and race. Proc Natl Acad Sci U S A. 2021;118(24):e2020524118. doi:10.1073/pnas.2020524118.	Department of Mathematics, University of Wisconsin–Madison (US); Geospatial Data Science Lab, University of Wisconsin–Madison (US); Department of Life Sciences Communication, University of Wisconsin–Madison (US; School of Medicine and Public Health, University of Wisconsin–Madison (US)	HIC	Clusters	Geographic	Stratifying overall model	USA	NA	HIC	COVID-19	Compartmental	Yes	Yes	Yes	Empirical
		HIC	Movement	Contact and movement behaviour	Stratifying overall model	USA	NA	HIC	COVID-19	Compartmental	Yes	Yes	Yes	Empirical
Charpentier A, Elie R, Laurière M, Tran VC. COVID-19 pandemic control: balancing detection policy and lockdown intervention under ICU sustainability. Math Model Nat Phenom. 2020;15:57. doi:10.1051/mmnp/2020045.	Faculté des Sciences, Université du Québec Montréal (Canada); LAMA, Univ Gustave Eiffel, Univ Paris Est Creteil (France); ORFE Department , Princeton University (US)	HIC	Medical capacitiy	SDH	Including or influencing parameters	France	Europe	HIC	COVID-19	Compartmental	Yes	Yes	Yes	Empirical
Mutua JM, Barker CT, Vaidya NK. Modeling Impacts of Socioeconomic Status and Vaccination Programs on Typhoid Fever Epidemics. Electron J Differ Equ. 2017: 63–74.	Texas State University (US)	HIC	SES	SDH	Stratifying within and including or influencing parameters	Setting X	X	X	Typhoid fever	Compartmental	Yes	Yes	No	Both
Brüningk SC, Klatt J, Stange M, et al. Determinants of SARS-CoV-2 transmission to guide vaccination strategy in an urban area. Virus Evol. 2022;8(1):veac002. doi:10.1093/ve/veac002.	Machine Learning & Computational Biology, Department of Biosystems Science and Engineering, ETH Zurich (Switzerland); Swiss Institute for Bioinformatics (SIB) (Switzerland); Department of Biomedicine, University of Basel (Switzerland); Department of Environmental Sciences, University of Basel (Switzerland); Clinical Bacteriology and Mycology, University Hospital Basel & University of Basel (Switz…	HIC	Neighborhoods	Geographic	Stratifying overall and including or influencing parameters	Switzerland	Europe	HIC	COVID-19	Compartmental	Yes	No	Yes	Both
		HIC	Density	SDH	Stratifying overall and including or influencing parameters	Switzerland	Europe	HIC	COVID-19	Compartmental	Yes	No	Yes	Both
		HIC	Household composition	SDH	Stratifying overall and including or influencing parameters	Switzerland	Europe	HIC	COVID-19	Compartmental	Yes	No	Yes	Both
		HIC	Income	SDH	Stratifying overall and including or influencing parameters	Switzerland	Europe	HIC	COVID-19	Compartmental	Yes	No	Yes	Both
		HIC	Age	Demographics	Stratifying overall and including or influencing parameters	Switzerland	Europe	HIC	COVID-19	Compartmental	Yes	No	Yes	Both
		HIC	Movement	Contact and movement behaviour	Stratifying overall and including or influencing parameters	Switzerland	Europe	HIC	COVID-19	Compartmental	Yes	No	Yes	Both
		HIC	Adherence to NPI	KAP	Stratifying overall and including or influencing parameters	Switzerland	Europe	HIC	COVID-19	Compartmental	Yes	No	Yes	Both
Rehkopf D, Furumoto-Dawson A, Kiszewski A, Awerbuch-Friedlander T. Spatial Spread of Tuberculosis through Neighborhoods Segregated by Socioeconomic Position: A Stochastic Automata Model. Discrete Dyn Nat Soc. 2015;2015:e583819. doi:10.1155/2015/583819.	Department of Medicine, Stanford University (US); Program on the Global Environment, The University of Chicago (US); Department of Natural and Applied Sciences, Bentley University (US); Department of Global Health and Population, Harvard School of Public Health (US)	HIC	Neighborhoods	Geographic	Other	Setting X	X	X	Tuberculosis	Cellular automata model	No	No	No	Both
		HIC	Density	SDH	Other	Setting X	X	X	Tuberculosis	Cellular automata model	No	No	No	Both
Grefenstette JJ, Brown ST, Rosenfeld R, et al. FRED (A Framework for Reconstructing Epidemic Dynamics): an open-source software system for modeling infectious diseases and control strategies using census-based populations. BMC Public Health. 2013;13(1):940. doi:10.1186/1471-2458-13-940.	Graduate School of Public Health, University of Pittsburgh (US); Pittsburgh Supercomputing Center, Carnegie Mellon University (US); School of Computer Science, Carnegie Mellon University; RTI International (US)	HIC	Spatial distribution	Geographic	Assigning host of characteristics to agents	USA and select international countries	International	International	Disease X	Agent-based model	Yes	N/A	N/A	Both
		HIC	Age	Demographics	Assigning host of characteristics to agents	USA and select international countries	International	International	Disease X	Agent-based model	Yes	N/A	N/A	Both
		HIC	Household composition	SDH	Assigning host of characteristics to agents	USA and select international countries	International	International	Disease X	Agent-based model	Yes	N/A	N/A	Both
		HIC	Household size	SDH	Assigning host of characteristics to agents	USA and select international countries	International	International	Disease X	Agent-based model	Yes	N/A	N/A	Both
		HIC	Employment	SDH	Assigning host of characteristics to agents	USA and select international countries	International	International	Disease X	Agent-based model	Yes	N/A	N/A	Both
		HIC	Movement	Contact and movement behaviour	Assigning host of characteristics to agents	USA and select international countries	International	International	Disease X	Agent-based model	Yes	N/A	N/A	Both
		HIC	Adherence to NPI	KAP	Assigning host of characteristics to agents	USA and select international countries	International	International	Disease X	Agent-based model	Yes	N/A	N/A	Both
		HIC	Contact	Contact and movement behaviour	Assigning host of characteristics to agents	USA and select international countries	International	International	Disease X	Agent-based model	Yes	N/A	N/A	Both
		HIC	Sex	Demographics	Assigning host of characteristics to agents	USA and select international countries	International	International	Disease X	Agent-based model	Yes	N/A	N/A	Both
		HIC	Race	Demographics	Assigning host of characteristics to agents	USA and select international countries	International	International	Disease X	Agent-based model	Yes	N/A	N/A	Both
		HIC	Income	SDH	Assigning host of characteristics to agents	USA and select international countries	International	International	Disease X	Agent-based model	Yes	N/A	N/A	Both
		HIC	Health belief model	KAP	Assigning host of characteristics to agents	USA and select international countries	International	International	Disease X	Agent-based model	Yes	N/A	N/A	Both
Ayoub HH, Chemaitelly H, Mumtaz GR, et al. Characterizing key attributes of COVID-19 transmission dynamics in China’s original outbreak: Model-based estimations. Glob Epidemiol. 2020;2:100042. doi:10.1016/j.gloepi.2020.100042.	Department of Mathematics, Qatar University (Qatar); Infectious Disease Epidemiology Group, Weill Cornell Medicine-Qatar, Cornell University (Qatar); World Health Organization Collaborating Centre for Disease Epidemiology Analytics on HIV/AIDS, Sexually Transmitted Infections, and Viral Hepatitis, Weill Cornell Medicine–Qatar (Qatar); Department of Epidemiology and Population Health, American Uni…	Mixed	Age	Demographics	Stratifying overall and including or influencing parameters	China	Asia	LMIC	COVID-19	Compartmental	Yes	No	Yes	Both
		Mixed	Contact	Contact and movement behaviour	Stratifying overall and including or influencing parameters	China	Asia	LMIC	COVID-19	Compartmental	Yes	No	Yes	Both
de Boer R, Lutscher F. The importance of choice disability and structural intervention in the HIV epidemic in Sub-Saharan Africa. PLoS One. 2017;12(4): e0175297. doi:10.1371/journal.pone.0175297.	University of Ottawa (Canada)	HIC	Sex	Demographics	Stratifying overall and including or influencing parameters	SSA	SSA	LMIC	HIV/AIDS	Compartmental	Yes	Yes	No	Both
		HIC	Choice class	SDH	Stratifying overall and including or influencing parameters	SSA	SSA	LMIC	HIV/AIDS	Compartmental	Yes	Yes	No	Both
		HIC	Contact	Contact and movement behaviour	Stratifying overall and including or influencing parameters	SSA	SSA	LMIC	HIV/AIDS	Compartmental	Yes	Yes	No	Both
		HIC	Type of sexual act	KAP	Stratifying overall and including or influencing parameters	SSA	SSA	LMIC	HIV/AIDS	Compartmental	Yes	Yes	No	Both
Dorratoltaj N, Marathe A, Lewis BL, Swarup S, Eubank SG, Abbas KM. Epidemiological and economic impact of pandemic influenza in Chicago: Priorities for vaccine interventions. PLoS Comput Biol. 2017;13(6):e1005521. doi:10.1371/journal.pcbi.1005521.	Department of Population Health Sciences, Virginia Tech (US); Network Dynamics and Simulation Science Lab, Biocomplexity Institute, Virginia Tech (US)	HIC	Age	Demographics	Assigning host of characteristics to agents	USA	NA	HIC	Influenza	Agent-based model	Yes	Yes	No	Both
		HIC	Disease risk	SDH	Assigning host of characteristics to agents	USA	NA	HIC	Influenza	Agent-based model	Yes	Yes	No	Both
		HIC	Contact	Contact and movement behaviour	Assigning host of characteristics to agents	USA	NA	HIC	Influenza	Agent-based model	Yes	Yes	No	Both
Joshi H, Lenhart S, Albright K, Gipson K. Modeling the effect of information campaigns on the HIV epidemic in Uganda. Math Biosci Eng. 2008;5(4):757-770. doi:10.3934/mbe.2008.5.757.	Department of Mathematics & Computer Science, Xavier University (US); Department of Mathematics, University of Tennessee Knoxville (US); Department of Information Studies, University of Sheffield (UK); Product Safety Commission (US)	HIC	Information and education campaign	KAP	Stratifying within and including or influencing parameters	Uganda	SSA	LMIC	HIV/AIDS	Compartmental	Yes	Yes	Yes	Both
Chen J, Chu S, Chungbaek Y, et al. Effect of modelling slum populations on influenza spread in Delhi. BMJ Open. 2016;6(9):e011699. doi:10.1136/bmjopen-2016-011699.	Virginia Tech (US)	HIC	Poverty	Geographic	Assigning host of characteristics to agents	India	SE Asia	LMIC	Influenza	Agent-based model	Yes	Yes	No	Empirical
		HIC	Age	Demographics	Assigning host of characteristics to agents	India	SE Asia	LMIC	Influenza	Agent-based model	Yes	Yes	No	Empirical
		HIC	Sex	Demographics	Assigning host of characteristics to agents	India	SE Asia	LMIC	Influenza	Agent-based model	Yes	Yes	No	Empirical
		HIC	Contact	Contact and movement behaviour	Assigning host of characteristics to agents	India	SE Asia	LMIC	Influenza	Agent-based model	Yes	Yes	No	Empirical
Stroud P, Del Valle S, Sydoriak S, Riese J, Mniszewski S. Spatial Dynamics of Pandemic Influenza in a Massive Artificial Society. J Artif Soc Soc Simul. 2007;10.	Los Alamos National Laboratory (US)	HIC	Movement	Contact and movement behaviour	Assigning host of characteristics to agents	USA	NA	HIC	Influenza	Agent-based model	Yes	No	Yes	Empirical
		HIC	Age	Demographics	Assigning host of characteristics to agents	USA	NA	HIC	Influenza	Agent-based model	Yes	No	Yes	Empirical
		HIC	Household size	SDH	Assigning host of characteristics to agents	USA	NA	HIC	Influenza	Agent-based model	Yes	No	Yes	Empirical
		HIC	Household composition	SDH	Assigning host of characteristics to agents	USA	NA	HIC	Influenza	Agent-based model	Yes	No	Yes	Empirical
		HIC	Sex	Demographics	Assigning host of characteristics to agents	USA	NA	HIC	Influenza	Agent-based model	Yes	No	Yes	Empirical
Kerr CC, Stuart RM, Gray RT, et al. Optima: A Model for HIV Epidemic Analysis, Program Prioritization, and Resource Optimization. J Acquir Immune Defic Syndr. 2015;69(3):365-376. doi:10.1097/QAI.0000000000000605.	The Kirby Institute, University of New South Wales (Australia); School of Physics, University of Sydney (Australia); Department of Mathematical Sciences, University of Copenhagen (Denmark); Global HIV/AIDS Program, World Bank Group (US); Harvard School of Public Health, Harvard University (US); The Global Fund (Switzerland); Sudan National HIV/AIDS Control Programme (Sudan)	Mixed	Sex	Demographics	Stratifying overall and including or influencing parameters	Setting X	X	X	HIV/AIDS	Compartmental	No	No	Yes	Both
		Mixed	Age	Demographics	Stratifying overall and including or influencing parameters	Setting X	X	X	HIV/AIDS	Compartmental	No	No	Yes	Both
		Mixed	FSW	Vulnerable population	Stratifying overall and including or influencing parameters	Setting X	X	X	HIV/AIDS	Compartmental	No	No	Yes	Both
		Mixed	MSM	Vulnerable population	Stratifying overall and including or influencing parameters	Setting X	X	X	HIV/AIDS	Compartmental	No	No	Yes	Both
		Mixed	PWID	Vulnerable population	Stratifying overall and including or influencing parameters	Setting X	X	X	HIV/AIDS	Compartmental	No	No	Yes	Both
		Mixed	Contact	Contact and movement behaviour	Stratifying overall and including or influencing parameters	Setting X	X	X	HIV/AIDS	Compartmental	No	No	Yes	Both
		Mixed	Testing	KAP	Stratifying overall and including or influencing parameters	Setting X	X	X	HIV/AIDS	Compartmental	No	No	Yes	Both
		Mixed	Treatment adherence	KAP	Stratifying overall and including or influencing parameters	Setting X	X	X	HIV/AIDS	Compartmental	No	No	Yes	Both
		Mixed	Condom use	KAP	Stratifying overall and including or influencing parameters	Setting X	X	X	HIV/AIDS	Compartmental	No	No	Yes	Both
		Mixed	Sharing injections	KAP	Stratifying overall and including or influencing parameters	Setting X	X	X	HIV/AIDS	Compartmental	No	No	Yes	Both
		Mixed	Injection hygiene	KAP	Stratifying overall and including or influencing parameters	Setting X	X	X	HIV/AIDS	Compartmental	No	No	Yes	Both
Hallett TB, Gregson S, Mugurungi O, Gonese E, Garnett GP. Assessing evidence for behaviour change affecting the course of HIV epidemics: A new mathematical modelling approach and application to data from Zimbabwe. Epidemics. 2009;1(2):108-117. doi:10.1016/j.epidem.2009.03.001.	Imperial College London (UK); Biomedical Research and Training Institute (Zimbabwe); Ministry of Health and Child Welfare (Zimbabwe)	Mixed	Sex	Demographics	Stratifying overall model	Zimbabwe	SSA	LMIC	HIV/AIDS	Compartmental	Yes	No	Yes	Both
		Mixed	Number of partners	KAP	Stratifying overall model	Zimbabwe	SSA	LMIC	HIV/AIDS	Compartmental	Yes	No	Yes	Both
		Mixed	Relationship type	SDH	Stratifying overall model	Zimbabwe	SSA	LMIC	HIV/AIDS	Compartmental	Yes	No	Yes	Both
		Mixed	Contact	Contact and movement behaviour	Stratifying overall model	Zimbabwe	SSA	LMIC	HIV/AIDS	Compartmental	Yes	No	Yes	Both
		Mixed	Condom use	KAP	Stratifying overall model	Zimbabwe	SSA	LMIC	HIV/AIDS	Compartmental	Yes	No	Yes	Both
		Mixed	Urban v rural	Geographic	Stratifying overall model	Zimbabwe	SSA	LMIC	HIV/AIDS	Compartmental	Yes	No	Yes	Both
Hallett TB, Singh K, Smith JA, White RG, Abu-Raddad LJ, Garnett GP. Understanding the Impact of Male Circumcision Interventions on the Spread of HIV in Southern Africa. PLoS One. 2008;3(5):e2212. doi:10.1371/journal.pone.0002212.	Department of Infectious Disease Epidemiology, Imperial College London (UK); Bill & Melinda Gates Foundation (US); Vaccine and Infectious Disease Institute, Fred Hutchinson Cancer Research Center (US)	HIC	Sex	Demographics	Stratifying within and overall	SSA	SSA	LMIC	HIV/AIDS	Compartmental	No	No	No	Empirical
		HIC	Circumcision	KAP	Stratifying within and overall	SSA	SSA	LMIC	HIV/AIDS	Compartmental	No	No	No	Empirical
		HIC	Number of partners	KAP	Stratifying within and overall	SSA	SSA	LMIC	HIV/AIDS	Compartmental	No	No	No	Empirical
		HIC	Relationship type	SDH	Stratifying within and overall	SSA	SSA	LMIC	HIV/AIDS	Compartmental	No	No	No	Empirical
Anderson SJ, Cherutich P, Kilonzo N, et al. Maximising the effect of combination HIV prevention through prioritisation of the people and places in greatest need: a modelling study. Lancet. 2014;384(9939):249-256. doi:10.1016/S0140-6736(14)61053-9.	Department of Infectious Disease Epidemiology, Imperial College London (UK); National AIDS & STI Control Programme (Kenya); Liverpool VCT, Care and Treatment (Kenya); Small Area Health Statistics Unit, MRC-PHE Centre for Environment and Health, Imperial College London (UK); UNAIDS (Kenya); International AIDS Vaccine Initiative (Kenya); The Global Fund to Fight AIDS, Tuberculosis and Malaria (Swit…	Mixed	Sex	Demographics	Stratifying overall and including or influencing parameters	Kenya	SSA	LMIC	HIV/AIDS	Compartmental	Yes	No	Yes	Empirical
		Mixed	FSW	Vulnerable population	Stratifying overall and including or influencing parameters	Kenya	SSA	LMIC	HIV/AIDS	Compartmental	Yes	No	Yes	Empirical
		Mixed	Sexual behaviour	KAP	Stratifying overall and including or influencing parameters	Kenya	SSA	LMIC	HIV/AIDS	Compartmental	Yes	No	Yes	Empirical
		Mixed	MSM	Vulnerable population	Stratifying overall and including or influencing parameters	Kenya	SSA	LMIC	HIV/AIDS	Compartmental	Yes	No	Yes	Empirical
		Mixed	County	Geographic	Stratifying overall and including or influencing parameters	Kenya	SSA	LMIC	HIV/AIDS	Compartmental	Yes	No	Yes	Empirical
		Mixed	Age	Demographics	Stratifying overall and including or influencing parameters	Kenya	SSA	LMIC	HIV/AIDS	Compartmental	Yes	No	Yes	Empirical
Britton T, Ball F, Trapman P. A mathematical model reveals the influence of population heterogeneity on herd immunity to SARS-CoV-2. Science. 2020;369(6505):846-849. doi:10.1126/science.abc6810.	Department of Mathematics, Stockholm University (Sweden); School of Mathematical Sciences, University of Nottingham (UK)	HIC	Age	Demographics	Stratifying overall and including or influencing parameters	Setting X	X	X	COVID-19	Compartmental	Yes	Yes	No	Both
		HIC	Contact	Contact and movement behaviour	Stratifying overall and including or influencing parameters	Setting X	X	X	COVID-19	Compartmental	Yes	Yes	No	Both
Medlock J, Galvani AP. Optimizing influenza vaccine distribution. Science. 2009;325(5948):1705-1708. doi:10.1126/science.1175570.	Epidemiology and Public Health, Yale University School of Medicine (US); Department of Mathematical Sciences, Clemson University (US)	HIC	Age	Demographics	Stratifying overall and including or influencing parameters	USA	NA	HIC	Influenza	Compartmental	Yes	Yes	No	Empirical
		HIC	Contact	Contact and movement behaviour	Stratifying overall and including or influencing parameters	USA	NA	HIC	Influenza	Compartmental	No	Yes	No	Empirical
Dover DC, Kirwin EM, Hernandez-Ceron N, Nelson KA. Pandemic Risk Assessment Model (PRAM): a mathematical modeling approach to pandemic influenza planning. Epidemiol Infect. 2016;144(16):3400-3411. doi:10.1017/S095026881600185.	Analytics and Performance Reporting Branch, Alberta Health (Canada); Department of Mathematics,Purdue University (US); Health Protection Branch, Alberta Health (Canada)	HIC	Age	Demographics	Stratifying overall and including or influencing parameters	Canada	NA	HIC	Influenza	Compartmental	Yes	No	Yes	Empirical
		HIC	Contact	Contact and movement behaviour	Stratifying overall and including or influencing parameters	Canada	NA	HIC	Influenza	Compartmental	Yes	No	Yes	Empirical
		HIC	Comorbidities	SDH	Stratifying overall and including or influencing parameters	Canada	NA	HIC	Influenza	Compartmental	Yes	No	Yes	Empirical
Yu Z, Liu J, Wang X, Zhu X, Wang D, Han G. Efficient Vaccine Distribution Based on a Hybrid Compartmental Model. PLoS One. 2016;11(5):e0155416. doi:10.1371/journal.pone.0155416.	School of Computer Science and Engineering, South China University of Technology, (China); Department of Computing, Hong Kong Baptist University (Hong Kong)	Mixed	Age	Demographics	Stratifying overall and including or influencing parameters	Hong Kong	Asia	HIC	Influenza	Compartmental	Yes	No	Yes	Empirical
		Mixed	Contact	Contact and movement behaviour	Stratifying overall and including or influencing parameters	Hong Kong	Asia	HIC	Influenza	Compartmental	Yes	No	Yes	Empirical
		Mixed	Movement	Contact and movement behaviour	Stratifying overall and including or influencing parameters	Hong Kong	Asia	HIC	Influenza	Compartmental	Yes	No	Yes	Empirical
		Mixed	Region	Geographic	Stratifying overall and including or influencing parameters	Hong Kong	Asia	HIC	Influenza	Compartmental	Yes	No	Yes	Empirical
Prem K, Liu Y, Russell TW, et al. The effect of control strategies to reduce social mixing on outcomes of the COVID-19 epidemic in Wuhan, China: a modelling study. Lancet Public Health. 2020;5(5):e261-e270. doi:10.1016/S2468-2667(20)30073-6.	Mathematical Modelling of Infectious Diseases, Department of Infectious Disease Epidemiology, London School of Hygiene & Tropical Medicine (UK)	HIC	Age	Demographics	Stratifying overall and including or influencing parameters	China	Asia	LMIC	COVID-19	Compartmental	Yes	Yes	Yes	Empirical
		HIC	Contact	Contact and movement behaviour	Stratifying overall and including or influencing parameters	China	Asia	LMIC	COVID-19	Compartmental	Yes	Yes	Yes	Empirical
de Oliveira RB, Rubio FA, Anderle R, et al. Incorporating social determinants of health into the mathematical modeling of HIV/AIDS. Sci Rep. 2022;12(1):20541. doi:10.1038/s41598-022-24459-0.	Institute of Collective Health, Federal University of Bahia (Brazil); Department of Public Health, University of Brasilia (Brazil); Departments of Health Policy and Management and Community Health Sciences, UCLA Fielding School of Public Health (US), ISGlobal, Hospital Clínic, Universitat de Barcelona (Spain)	Mixed	Education	SDH	Including or influencing parameters	Brazil	SA	LMIC	HIV/AIDS	Compartmental	No	Yes	Yes	Both
		Mixed	Poverty	SDH	Including or influencing parameters	Brazil	SA	LMIC	HIV/AIDS	Compartmental	No	Yes	Yes	Both
		Mixed	Drug and alcohol abuse	SDH	Including or influencing parameters	Brazil	SA	LMIC	HIV/AIDS	Compartmental	No	Yes	Yes	Both
		Mixed	Condom use	KAP	Including or influencing parameters	Brazil	SA	LMIC	HIV/AIDS	Compartmental	No	Yes	Yes	Both
Yang HM, Ferreira MU. Assessing the effects of global warming and local social and economic conditions on the malaria transmission. Rev Saude Publica. 2000;34(3):214-222. doi:10.1590/s0034-89102000000300002.	Departamento de Matemática Aplicada, Instituto de Matemática, Estatística e Ciência da Computação, Universidade Estadual de Campinas (Brazil); Departamento de Parasitologia do Instituto de Ciências Biomédicas da Universidade de São Paulo (Brazil)	LMIC	Medical infrastructure	SDH	Stratifying overall and including or influencing parameters	Setting X	X	X	Malaria	Compartmental	No	No	No	Empirical
		LMIC	Sanitiation	SDH	Stratifying overall and including or influencing parameters	Setting X	X	X	Malaria	Compartmental	No	No	No	Empirical
		LMIC	Economic conditions	SDH	Stratifying overall and including or influencing parameters	Setting X	X	X	Malaria	Compartmental	No	No	No	Empirical
Torres-Sorando L, Rodrı́guez DJ. Models of spatio-temporal dynamics in malaria. Ecol Modell. 1997;104(2):231-240. doi:10.1016/S0304-3800(97)00135-X.	Postgrado en Ecologı́a, Facultad de Ciencias, Universidad Central de Venezuela (Venezuela); Instituto de Zoologı́a Tropical, Universidad Central de Venezuela (Venezuela)	LMIC	Migration	SDH	Stratifying overall and including or influencing parameters	Setting X	X	X	Malaria	Compartmental	No	No	No	Not indicated
		LMIC	Movement	Contact and movement behaviour	Stratifying overall and including or influencing parameters	Setting X	X	X	Malaria	Compartmental	No	No	No	Not indicated
		LMIC	Area	Geographic	Stratifying overall and including or influencing parameters	Setting X	X	X	Malaria	Compartmental	No	No	No	Not indicated
Galanis G, Hanieh A. Incorporating Social Determinants of Health into Modelling of COVID-19 and other Infectious Diseases: A Baseline Socio-economic Compartmental Model. Soc Sci Med. 2021;274:113794. doi:10.1016/j.socscimed.2021.113794.	Institute of Management Studies, Goldsmiths, University of London (UK); Department of Development Studies, School or Oriental and African Studies, University of London (UK)	HIC	Employment	SDH	Including or influencing parameters	Setting X	X	X	COVID-19	Compartmental	Yes	N/A	N/A	N/A
		HIC	Overcrowding	SDH	Including or influencing parameters	Setting X	X	X	COVID-19	Compartmental	Yes	N/A	N/A	N/A
		HIC	Medical infrastructure	SDH	Including or influencing parameters	Setting X	X	X	COVID-19	Compartmental	Yes	N/A	N/A	N/A
		HIC	Access to healthcare	SDH	Including or influencing parameters	Setting X	X	X	COVID-19	Compartmental	Yes	N/A	N/A	N/A
		HIC	Employment class	SDH	Including or influencing parameters	Setting X	X	X	COVID-19	Compartmental	Yes	N/A	N/A	N/A
		HIC	Access to water	SDH	Including or influencing parameters	Setting X	X	X	COVID-19	Compartmental	Yes	N/A	N/A	N/A
		HIC	Access to housing	SDH	Including or influencing parameters	Setting X	X	X	COVID-19	Compartmental	Yes	N/A	N/A	N/A
		HIC	Sanitiation	SDH	Including or influencing parameters	Setting X	X	X	COVID-19	Compartmental	Yes	N/A	N/A	N/A
		HIC	Medical capacitiy	SDH	Including or influencing parameters	Setting X	X	X	COVID-19	Compartmental	Yes	N/A	N/A	N/A
Liu R, Wu J, Zhu H. Media/Psychological Impact on Multiple Outbreaks of Emerging Infectious Diseases. Comput Math Methods Med. 2007;8:153-164. doi:10.1080/17486700701425870.	Department of Mathematics, Purdue University (US); LAMPS/LIAM, Department of Mathematics and Statistics, York University (Canada)	HIC	Avoidance behaviour	KAP	Including or influencing parameters	Canada	NA	HIC	SARS	Compartmental	Yes	No	No	Both
Epstein JM, Parker J, Cummings D, Hammond RA. Coupled Contagion Dynamics of Fear and Disease: Mathematical and Computational Explorations. PLoS One. 2008;3(12):e3955. doi:10.1371/journal.pone.0003955.	Center on Social and Economic Dynamics, The Brookings Institution (US); Santa Fe Institute (US); University of Pittsburgh Graduate School of Public Health (US); The Johns Hopkins University, Bloomberg School of Public Health (US)	HIC	Fear	KAP	Assigning host of characteristics to agents	Setting X	X	X	Disease X	Agent-based model	Yes	No	No	Expert Opinion
		HIC	Contact	Contact and movement behaviour	Assigning host of characteristics to agents	Setting X	X	X	Disease X	Agent-based model	Yes	No	No	Expert Opinion
		HIC	Adherence to NPI	KAP	Assigning host of characteristics to agents	Setting X	X	X	Disease X	Agent-based model	Yes	No	No	Expert Opinion
		HIC	Migration	SDH	Assigning host of characteristics to agents	Setting X	X	X	Disease X	Agent-based model	Yes	No	No	Expert Opinion
Araz OM, Galvani A, Meyers LA. Geographic prioritization of distributing pandemic influenza vaccines. Health Care Manag Sci. 2012;15(3):175-187. doi:10.1007/s10729-012-9199-6.	University of Nebraska Medical Center (US); Yale University, School of Public Health (US); The University of Texas at Austin, Section of Integrative Biology (US); Santa Fe Institute (US)	HIC	Age	Demographics	Stratifying overall and including or influencing parameters	USA	NA	HIC	Influenza	Compartmental	Yes	Yes	Yes	Empirical
		HIC	Contact	Contact and movement behaviour	Stratifying overall and including or influencing parameters	USA	NA	HIC	Influenza	Compartmental	Yes	Yes	Yes	Empirical
		HIC	County	Geographic	Stratifying overall and including or influencing parameters	USA	NA	HIC	Influenza	Compartmental	Yes	Yes	Yes	Empirical
		HIC	Movement	Contact and movement behaviour	Stratifying overall and including or influencing parameters	USA	NA	HIC	Influenza	Compartmental	Yes	Yes	Yes	Empirical
Tuite AR, Fisman DN, Kwong JC, Greer AL. Optimal Pandemic Influenza Vaccine Allocation Strategies for the Canadian Population. PLoS One. 2010;5(5):e10520. doi:10.1371/journal.pone.0010520.	Department of Epidemiology, Dalla Lana School of Public Health, University of Toronto (Canada); Department of Health Policy, Management and Evaluation, University of Toronto (Canada); The Institute for Clinical Evaluative Sciences (Canada); Modelling and Projection Section, Surveillance and Risk Assessment Division, Public Health Agency of Canada (Canada)	HIC	Age	Demographics	Stratifying overall and within and including or influencing parameters	Canada	NA	HIC	Influenza	Compartmental	Yes	Yes	Yes	Both
		HIC	Contact	Contact and movement behaviour	Stratifying overall and within and including or influencing parameters	Canada	NA	HIC	Influenza	Compartmental	Yes	Yes	Yes	Both
		HIC	Comorbidities	SDH	Stratifying overall and within and including or influencing parameters	Canada	NA	HIC	Influenza	Compartmental	Yes	Yes	Yes	Both
		HIC	Pregnancy	Vulnerable population	Stratifying overall and within and including or influencing parameters	Canada	NA	HIC	Influenza	Compartmental	Yes	Yes	Yes	Both
Acronyms
Both	Article makes use of both expert opinion and empiracle evidence to determine parameters
FSW	Female sex workers
HIC	High-income country
International	Collection of countries, regions, and/or continents
KAP	Knowledge, attitude, practices
LMIC	Low- and middle-income country
ME	Middle East
Mixed	Author affiliations from both high- and low- and middle-income countries
MSM	Men who have sex with men
NA	North America
NPI	Non-pharmaceutical intervention
PWID	People who inject drugs
SA	South America
SDH	Social determinants of health
SE Asia	South-East Asia
SES	Socioeconomic status
SIEFA index	SEIFA is a continuous variable and summarizes average socio-economic characteristics, including education, occupation and wealth, and can be used to describe the distribution of social and economic well-being
SSA	Sub-saharan Africa
UK	United Kingdom
US	United States of America

## Sheet: Limitations
Reference	Limitations Raw Data	Code	Codes Simplified	Themes
Sahasranaman A, Jensen HJ. Poverty in the time of epidemic: A modelling perspective. PLOS ONE. 2020;15(11):e0242042. doi:10.1371/journal.pone.0242042.	None noted
Gozzi N, Bajardi P, Perra N. The importance of non-pharmaceutical interventions during the COVID-19 vaccine rollout. PLOS Computational Biology. 2021;17(9):e1009346. doi:10.1371/journal.pcbi.1009346.	First, we considered the vaccines fully working immediately after the first dose and we neglected that vaccination campaigns are using a portfolio of vaccines rather than a single one. We have also studied three simple vaccination strategies that neglect the complexities of an unprecedented mass vaccination. As result,both the vaccination priorities, vaccine effects and vaccination rates are an a…	Vaccine efficacy, vaccination rate, national but not local trends, not considering new variants, not considering comorbidities	Assumed a blanket vaccine efficacy or vaccination rate; assumed no mutations to virus; data not localized; not considering comorbidities	Assumptions around vaccination; Not accounting for disease complexity; Lack of generalizability
Dimarco G, Pareschi L, Toscani G, Zanella M. Wealth distribution under the spread of infectious diseases. Phys Rev E. 2020;102(2):022303. doi:10.1103/PhysRevE.102.022303.	None noted
Albi G, Pareschi L, Zanella M. Modelling lockdown measures in epidemic outbreaks using selective socio-economic containment with uncertainty. Math Biosci Eng. 2021;18(6):7161-7190. doi:10.3934/mbe.2021355.	A parameter estimation based on the previous fitting has some limitations and in particular overestimates the reproduction rate in the early phase of the pandemic.	R0 overestimated	Over- or under-estimated cases or disease state progression	Not accounting for disease complexity
Sahasranaman A, Jensen HJ. Spread of COVID-19 in urban neighbourhoods and slums of the developing world. J R Soc Interface. 2021;18(174):20200599. doi:10.1098/rsif.2020.0599.	Sub-city level is not released regularly and is only available occasionally. There could be significant undercounting of caseloads in slums. Entire neighbourhoods are rarely classifiable as completely being slums or non-slums but given the absence of slum population data at the fine grained level of urban neighbourhoods, this allows for an approximate density-based characterization of urban neigh…	Not localized	Data not localized	Lack of generalizability
Yechezkel M, Weiss A, Rejwan I, Shahmoon E, Ben-Gal S, Yamin D. Human mobility and poverty as key drivers of COVID-19 transmission and control. BMC Public Health. 2021;21(1):596. doi:10.1186/s12889-021-10561-x.	They did not consider changes in contact patterns due to reported illness, including self-isolation. Further, the local lockdowns correspond to regions with a population of ~36,000 people; a smaller lockdown may be more efficient but could not be tested by our model. They assumed in our model that there is a long-lasting protective immunity following infection which is consistent with previous hu…	Not considering isolation, not localized, assuming antibody efficacy after infection, not considering nonpharmaceutical interventions (NPI) efficacy	Data not localized; not accounting for re-infection	Lack of generalizability; Not accounting for disease complexity
Esra RT, Johnson LF. Modelling the impact of screening for chlamydia and gonorrhoea in youth and other high-prevalence groups in a resource-limited setting. Int J Public Health. 2020;65(4):413-423. doi:10.1007/s00038-020-01351-0.	Did not consider the development of gonorrhoea antibiotic resistance in response to widespread gonorrhoea screening and treatment. Did not consider validity of assumptions surrounding sexual contact structure and the natural history of STIs when assessing the impact of STI screening. An additional limitation is that they ran a single simulation for each of the 100 parameter combinations used to g…	Not considering antibiotic resistance, single simulation, not geographically localized or stratified, assuming heterosexual transmission of STIs, not considering effectiveness or ineffectiveness of antibodies to prevent future infection	Data not localized; assuming limited transmission methods; not accounting for re-infection	Lack of generalizability; Not accounting for disease complexity
van Zandvoort K, Jarvis CI, Pearson CAB, et al. Response strategies for COVID-19 epidemics in African settings: a mathematical modelling study. BMC Med. 2020;18(1):324. doi:10.1186/s12916-020-01789-2.	Models designed for Europe and applied in Africa. Authors not able to reliably estimate country-specific R0 levels. While they accounted for age distributions, they did not have country-specific data on contact patterns among age groups. Instead, they used synthetic contact matrices extrapolated from European data by using local data on household, workplace and school composition in the African c…	Not geographically localized, lacking data for contact patterns, not considering isolation, not considering comorbidities	Data not localized; limitations in recognizing variability in contact mixing patterns; not considering comorbidities	Lack of generalizability; Limitations in recognizing variability in contact mixing patterns; Not accounting for individual susceptibility
Menkir TF, Jbaily A, Verguet S. Incorporating equity in infectious disease modeling: Case study of a distributional impact framework for measles transmission. Vaccine. 2021;39(21):2894-2900. doi:10.1016/j.vaccine.2021.03.023.	No data for contact patterns and deriving income-specific transmission dates; distributions of key parameters needed to be assumed/ taken from the literature, the model did not consider heterogeneities beyond income, notably age. However, without available disaggregated data by both age and income, additionally stratifying our model by age would further complicate our analysis without providing a…	No data for contact patterns, assumed distributions of parameters, not considering age	Limitations in recognizing variability in contact mixing patterns; assumed distributions of parameters; not accounting for a certain social vulnerability	Lack of generalizability; Limitations in recognizing variability in contact mixing patterns; Not accounting for a social vulnerability
Brand SPC, Ojal J, Aziza R, et al. COVID-19 transmission dynamics underlying epidemic waves in Kenya. Science. 2021;374(6570):989-994. doi:10.1126/science.abk0414.	None mentioned
de Boer R, Lutscher F. Choice disability as a target for non-medical HIV intervention. Math Biosci. 2018;299:127-137. doi:10.1016/j.mbs.2018.03.015.	Model was focused on heterosexual tranmission dynamics. Our model applies to contacts of the sexually active portion of the population before they enter stable (monogamous) relationships. The distinction between individual and relational factors of choice disability is not always clear nor easy. Risk factors such as income or education are individual factors that determine various options and beh…	Assuming heterosexual transmission, choice ability as individual vs relational	Assuming limited transmission methods; limitations in choice ability or choice class	Not accounting for disease complexity; Not accounting for a social vulnerability
Lawson AB, Kim J. Space-time covid-19 Bayesian SIR modeling in South Carolina. PLOS ONE. 2021;16(3):e0242777. doi:10.1371/journal.pone.0242777.	Under-ascertainment of positive cases is a major concern. Asymptomatic or pre-symptomatic people are not counted. Further, some patients may not attend for Covid-19 screening even if they are in fact positive for the disease. There is an un quantified influence of degree/ variation of testing. The data in general is under ascertained and potentially recorded at time of analysis with error due to …	Not counting asymptomatic, uner-counting positive cases, lacking access to demographic data, lack of info of exposure transitions	Over- or under-estimated cases or disease state progression; inavailability of data; not accounting for a certain social vulnerability	Insufficient data; Not accounting for disease complexity; Not accounting for a social vulnerability
Patterson-Lomba O, Safan M, Towers S, Taylor J. Modeling the role of healthcare access inequalities in epidemic outcomes. Math Biosci Eng. 2016;13(5):1011-1041. doi:10.3934/mbe.2016028.	They used an epidemic model to model an endemic scenario. The socioeconomic context of individuals not only affects the speed of recovery, but it is also tied in to the likelihood of becoming infected in the first place, which would be reflected in the transmission rate β. However, for the sake of clarity, we have assumed that social inequalities only result in heterogeneities of recovery rates. …	Assuming inequality only for recovery rates	Acknowledged they did not account for all the consequences of inequity in disease susceptibility or transmission	Not accounting for a social vulnerability
He D, Wang X, Gao D, Wang J. Modeling the 2016–2017 Yemen cholera outbreak with the impact of limited medical resources. Journal of Theoretical Biology. 2018;451:80-85. doi:10.1016/j.jtbi.2018.04.041.	Our mathematical epidemic model is a non-autonomous system, for which there is no general theory to define or compute the basic reproduction number. We have used a simple way to evaluate RH and RE by freezing the system at each time t and treating it as an autonomous system at t. Although this approach lacks mathematical rigor, it provides an intuitive means to measure the risks of infection (due…	Not localized	Data not localized	Lack of generalizability
Wang L, Chen J, Marathe A. A framework for discovering health disparities among cohorts in an influenza epidemic. World Wide Web. 2019;22(6):2997-3020. doi:10.1007/s11280-018-0608-8	The parameter settings may not correspond to any specific scenario in the real world	Not localized	Data not localized	Lack of generalizability
Mistry D, Litvinova M, Pastore y Piontti A, et al. Inferring high-resolution human mixing patterns for disease modeling. Nat Commun. 2021;12(1):323. doi:10.1038/s41467-020-20544-y.	The contact patterns we derived are not directly measured via survey or other direct methods (e.g.,wearable sensors). Rather, we infer these age-based relationships between individuals by measuring them in synthetic populations developed using a novel approach that combines macro- and microdata available from public sources. While this is a limitation as, in general, a direct measure is preferred…	No data for contact patterns	Limitations in recognizing variability in contact mixing patterns	Limitations in recognizing variability in contact mixing patterns
Stover J, Glaubius R, Teng Y, et al. Modeling the epidemiological impact of the UNAIDS 2025 targets to end AIDS as a public health threat by 2030. PLOS Medicine. 2021;18(10):e1003831. doi:10.1371/journal.pmed.1003831.	Study limitations include the reliance on self-reports for most data on behaviors, the use of intervention effect sizes from published studies that may overstate intervention impacts outside of controlled study settings, and the use of proxy countries to estimate the impact in countries with fewer than 4,000 annual HIV infections. In more detail: some model inputs, such as sexual behavior, are ba…	Not localized, not including transgender grouping	Data not localized; not accounting for a certain social vulnerability	Lack of generalizability; Not accounting for a social vulnerability
Wanduku D. A nonlinear multi-population behavioral model to assess the roles of education campaigns, random supply of aids, and delayed ART treatment in HIV/AIDS epidemics. Math Biosci Eng. 2020;17(6):6791-6837. doi:10.3934/mbe.2020354.	Vertical transmission is not considered, and alternative means of transmission such as contact with infected needles are not considered. Disease transmission from the AIDS state A(t) and from treatment state T(t) are not considered. Given the time and missing information gap on ART treatment and PrEP in Uganda between 1992 to 2004, they had to select plausible estimates of some parameters of the …	Assuming limited transmission methods	Assuming limited transmission methods	Not accounting for disease complexity
Dutta R, Gomes SN, Kalise D, Pacchiardi L. Using mobility data in the design of optimal lockdown strategies for the COVID-19 pandemic. PLOS Computational Biology. 2021;17(8):e1009236. doi:10.1371/journal.pcbi.1009236.	In some of the considered scenarios, our model overestimates the number of deaths and hospitalized people at the end of the prediction horizon, and this could lead to a conservative suggested control strategy (although we believe that, when it comes to human lives a more conservative approach is to be preferred). This discrepancy may be caused by our model not taking into account the increased ca…	Overestimating poor outcomes	Over- or under-estimated cases or disease state progression	Not accounting for disease complexity
Hu H, Gong P, Xu B. Spatially explicit agent-based modelling for schistosomiasis transmission: human-environment interaction simulation and control strategy assessment. Epidemics. 2010;2(2):49-65. doi:10.1016/j.epidem.2010.03.004.	None noted
Munday JD, van Hoek AJ, Edmunds WJ, Atkins KE. Quantifying the impact of social groups and vaccination on inequalities in infectious diseases using a mathematical model. BMC Medicine. 2018;16(1):162. doi:10.1186/s12916-018-1152-1	Our results should not be considered as indicative of the magnitude of specific inequalities, but rather as the potential for difference in transmission to explain inequal- ities and the qualitative nature of the inequalities that may arise from such drivers.	Not generalizable	Results not generalizable	Lack of generalizability
Adiga A, Chu S, Eubank S, et al. Disparities in spread and control of influenza in slums of Delhi: findings from an agent-based modelling study. BMJ Open. 2018;8(1):e017353. doi:10.1136/bmjopen-2017-017353.	This study does not consider age-specific susceptibility or immunity from past infections. The disease transmission risk does not change across activity types; for example, an hour with an infected person at home or at work carries the same risk.	Does not consider immunity, does not consider age-specific susceptibility, does not consider environment	Not accounting for immunity; not accounting for a certain social vulnerability; limitations in recognizing variability in contact mixing patterns	Not accounting for disease complexity; Limitations in recognizing variability in contact mixing patterns; Not accounting for a social vulnerability
López L, Burguerner G, Giovanini L. Addressing population heterogeneity and distribution in epidemics models using a cellular automata approach. BMC Research Notes. 2014;7(1):234. doi:10.1186/1756-0500-7-234.	It is non desirable to use grid sizes (area and population sizes) too big for temporal behaviour analysis of the epidemic, however it is used in this paper for the purpose of validating the model with parameters of the classical model.	Area and population assumptions too big for behavioral analysis	Data not localized	Lack of generalizability
Mubayi A, Paredes M, Ospina J. A Comparative Assessment of Epidemiologically Different Cutaneous Leishmaniasis Outbreaks in Madrid, Spain and Tolima, Colombia: An Estimation of the Reproduction Number via a Mathematical Model. Tropical Medicine and Infectious Disease. 2018;3:43. doi:10.3390/tropicalmed3020043	We made some simplifying assumptions to reduce the dimension of the models and to obtain an explicit analytical formula for estimating R0. The data used here for fitting the model were obtained through passive case detection and therefore may be prone to high underreporting.	Underreporting cases	Over- or under-estimated cases or disease state progression	Not accounting for disease complexity
Springborn M, Chowell G, MacLachlan M, Fenichel EP. Accounting for behavioral responses during a flu epidemic using home television viewing. BMC Infectious Diseases. 2015;15(1):21. doi:10.1186/s12879-014-0691-0.	We used the percentage deviation in average television viewership (relative to the non-intervention period) as a proxy for the percentage deviation in contacts. We choose this simple form for the proxy since a parameterized model of raw contacts as a function of television viewing is not available. It is imperfect to use variation in viewership as a proxy for changes in public contact rate. For e…	Average used as proxy for TV viewing parameter	Estimated parameters used as proxy	Lack of generalizability
Blake IM, Martin R, Goel A, et al. The role of older children and adults in wild poliovirus transmission. Proc Natl Acad Sci U S A. 2014;111(29):10604-10609. doi:10.1073/pnas.1323688111.	We estimated the contribution to transmission by different age groups in the Congo but because the outbreak response was not age targeted, the precision of our estimates was more limited. The power to detect a role for imperfect immunity was limited in the Republic of Congo because all age groups were vaccinated during the first outbreak response campaign, unlike Tajikistan where the herd effect …	Age groups estimated, assumed random mixing	Estimated parameters used as proxy; limitations in recognizing variability in contact mixing patterns	Lack of generalizability; Limitations in recognizing variability in contact mixing patterns
Romaszko J, Siemaszko A, Bodzioch M, Buciński A, Doboszyńska A. Active Case Finding Among Homeless People as a Means of Reducing the Incidence of Pulmonary Tuberculosis in General Population. Adv Exp Med Biol. 2016;911:67-76. doi:10.1007/5584_2016_225.	We were in the possession of research material based on real data – although with a limited number of cases – which constituted a single data set. Consequently, there was no data set which would enable the validation of the mathematical model used. Such a validation would undoubtedly increase the value of obtained results. In the article, the SIS model was used, which does not present the occurre…	Limited number of data used, no data set to validate the model	Inavailability of data	Insufficient data
Kumar S, Piper K, Galloway DD, Hadler JL, Grefenstette JJ. Is population structure sufficient to generate area-level inequalities in influenza rates? An examination using agent-based models. BMC Public Health. 2015;15(1):947. doi:10.1186/s12889-015-2284-2.	The current model does not account for disease symptoms or severity. This may limit our ability to model hospitalization rate inequalities that result from unequal disease severity between high- and low-poverty neighborhoods. In addition, neighborhood-level factors, such as access to healthcare, may interact with household income to result in differential delays in health care access for influenz…	No accounting for symptoms or severity, no localization, issues with contact mixing	Data not localized; limitations in recognizing variability in contact mixing patterns; no accounting for disease symptoms or severity	Lack of generalizability; Limitations in recognizing variability in contact mixing patterns; Not accounting for disease complexity
Timpka T, Morin M, Jenvald J, Gursky E, Eriksson H. Dealing with ecological fallacy in preparations for influenza pandemics: use of a flexible environment for adaptation of simulations to household structures in local contexts. Stud Health Technol Inform. 2007;129(Pt 1):218-222.	A limitation of agent-based model is the trade off between inclusion of a large level of detail and the complexity of the resultant model. A secondary, and more important, consequence of the complexity is that the use of the results in policy development should be made with great caution.	Compex model in results	Model complexity	Lack of generalizability
Pedro SA, Tchuenche JM. HIV/AIDS dynamics: impact of economic classes with transmission from poor clinical settings. J Theor Biol. 2010;267(4):471-485. doi:10.1016/j.jtbi.2010.09.019.	Latency is not accounted simply for convenience to keep the mathematics tractable.	Not accounting for latency	Disease latency assumptions	Not accounting for disease complexity
Chen SC, Chang CF, Jou LJ, Liao CM. Modelling vaccination programmes against measles in Taiwan. Epidemiol Infect. 2007;135(5):775-786. doi:10.1017/S0950268806007369.	None noted
Robinson B, Edwards J, Kendzerska T, et al. Comprehensive compartmental model and calibration algorithm for the study of clinical implications of the population-level spread of COVID-19: a study protocol. BMJ Open. 2022;12:e052681. doi:10.1136/bmjopen-2021-05268.	Population-level modelling averages across potentially highly varying demographics of different communities within the region of interest and lacks the spatial resolution for capturing localised activity.	No localization	Data not localized	Lack of generalizability
Fazio M, Pluchino A, Inturri G, Le Pira M, Giuffrida N, Ignaccolo M. Exploring the impact of mobility restrictions on the COVID-19 spreading through an agent-based approach. Journal of Transport & Health. 2022;25:101373. doi:10.1016/j.jth.2022.101373.	The approximation of 1 agent corresponding to almost 1000 real individuals, making it difficult to recreate the early periods of the pandemic when the number of infected/deaths was still in the hundreds. E.g. the apparent discrepancy concerning the central and southern regions, which in the status quo simulation (lockdown restrictions following the real life protocols) registered fewer deaths tha…	Mobility analysis	Data not localized	Lack of generalizability
Wallace R. A fractal model of HIV transmission on complex socio-geographic networks. Part 2: spread from a ghettoized “core group” into a “general population.” Environ Plan A. 1994;26(5):767-778. doi:10.1068/a260767.	None noted
Dimka J, Sattenspiel L. “We didn’t get much schooling because we were fishing all the time”: Potential impacts of irregular school attendance on the spread of epidemics. American journal of human biology : the official journal of the Human Biology Council. 2021;34:e23578. doi:10.1002/ajhb.23578.	These analyses do not consider children staying home sick, We also do not consider gender-based differences in school attendance. In the model, there is a balanced sex ratio among the older children. Estimates are uncertain given the difficulties inherent in inferring illness from historical records. All agents in the model are equally susceptible to infection, and all become infectious once expo…	Not accounting for demographic factor (gender), not accounting for contact changes after infection	Not accounting for a certain social vulnerability; limitations in recognizing variability in contact mixing patterns	Limitations in recognizing variability in contact mixing patterns; Not accounting for a social vulnerability
Chang S, Pierson E, Koh PW, et al. Mobility network models of COVID-19 explain inequities and inform reopening. Nature. 2021;589(7840):82-87. doi:10.1038/s41586-020-2923-3.	The mobility dataset that we use has limitations: it does not cover all populations, does not contain all POIs and cannot capture sub-CBG heterogeneity. Our model itself is also parsimonious, and does not include all real-world features that are relevant to disease transmission.	Mobility	Limitations in recognizing variability in contact mixing patterns	Limitations in recognizing variability in contact mixing patterns
Enns EA, Brandeau ML. Inferring model parameters in network-based disease simulation. Health Care Manag Sci. 2011;14(2):174-188. doi:10.1007/s10729-011-9150-2.	We only allow for a single spousal partnership, though individuals may have multiple non-spousal partnerships (in addition to a spouse). Our modeling framework could be extended in a variety of ways. We did not include changes in sexual behavior with age nor did we include age-specific mixing preferences. Extending the model to incorporate these age dependent behaviors could capture important mix…	Not accounting for household structure, not accounting for contact mixing	Not accounting for a certain social vulnerability	Not accounting for a social vulnerability
Hyder A, Leung B. Social deprivation and burden of influenza: Testing hypotheses and gaining insights from a simulation model for the spread of influenza. Epidemics. 2015;11:71-79. doi:10.1016/j.epidem.2015.03.004.	We assumed that census tracts approximated neighborhoods whereas the neighborhood was represented by dissemination area—a smaller spatial unit in Charland et al. (2011). This limitation may have weakened the relationship between social deprivation and burden of influenza because we essentially averaged over several smaller spatial units. This limitation was difficult to overcome because the censu…	Not localized	Data not localized	Lack of generalizability
Andersson KM, Owens DK, Vardas E, Gray GE, McIntyre JA, Paltiel AD. Predicting the impact of a partially effective HIV vaccine and subsequent risk behavior change on the heterosexual HIV epidemic in low- and middle-income countries: A South African example. J Acquir Immune Defic Syndr. 2007;46(1):78-90. doi:10.1097/QAI.0b013e31812506fd.	The absence of ARV therapy is a limitation of this model, but we expect that our qualitative conclusions would not be substantially different. Another limitation of this model is that we have only simulated the impact of a preventive, or prophylactic, vaccine, and did not include the impact of a disease-modifying vaccine. We modeled a heterogeneous population with respect to gender and disease st…	Only considered one type of vaccine, assumed homogeneous vaccine coverage	Assumed a blanket vaccine efficacy or vaccination rate	Assumptions around vaccination
Goedel WC, Bessey S, Lurie MN, et al. Projecting the impact of equity-based preexposure prophylaxis implementation on racial disparities in HIV incidence among MSM. AIDS. 2020;34(10):1509-1517. doi:10.1097/QAD.0000000000002577.	First, the model focused on HIV transmission alone and did not account for co-circulation of bacterial STIs. Given that a recent diagnosis with a bacterial STI is a behavioral indication for PrEP use among MSM, the number of agents considered eligible for PrEP use was likely underestimated. Second, a small proportion (~5%) of MSM in this population engaged in sexual behavior with female partners.…	Did not account for other similar infections (STIs), only looking at one type of sexual relationship (MSM)	Not accounting for a certain social vulnerability; results not generalizable	Lack of generalizability; Not accounting for a social vulnerability
Myers K, Redere A, Fefferman NH. How resource limitations and household economics may compromise efforts to safeguard children during outbreaks. BMC Public Health. 2020;20(1):270. doi:10.1186/s12889-019-7968-6.	None noted
Kombe IK, Munywoki PK, Baguelin M, Nokes DJ, Medley GF. Model-based estimates of transmission of respiratory syncytial virus within households. Epidemics. 2019;27:1-11. doi:10.1016/j.epidem.2018.12.001.	Our study is not without limitations. Attempts to model household size as a continuous variable were unsuccessful possibly due to our small sample size and hence we modeled transmission within the household as a density dependent process but identified households as either large or small and found that the cut-off between categories of 8 provided the best fit. The households in the study were sel…	Household structure, small sample size	Not accounting for a certain social vulnerability; results not generalizable	Lack of generalizability; Not accounting for a social vulnerability
Skrip LA, Fallah MP, Bedson J, Hébert-Dufresne L, Althouse BM. Coordinated support for local action: Modeling strategies to facilitate behavior adoption in urban-poor communities of Liberia for sustained COVID-19 suppression. Epidemics. 2021;37:100529. doi:10.1016/j.epidem.2021.100529.	The current model draws on information from varied sources around behavior change during past outbreaks and conditions in LMIC urban settings outside of Liberia. We recognize that the clinical presentation of SARS-CoV-2 infection may result in different behavior with and between subpopulations than Ebola virus disease. The model is therefore intended to offer a framework. Recognizing the complexi…	Extrapolating behavior change from other studies	Data not localized	Lack of generalizability
Collins OC, Robertson SL, Govinder KS. Analysis of a waterborne disease model with socioeconomic classes. Math Biosci. 2015;269:86-93. doi:10.1016/j.mbs.2015.08.016.	None noted
Shrestha S, Chihota V, White RG, Grant AD, Churchyard GJ, Dowdy DW. Impact of Targeted Tuberculosis Vaccination Among a Mining Population in South Africa: A Model-Based Study. Am J Epidemiol. 2017;186(12):1362-1369. doi:10.1093/aje/kwx192.	Our study was limited by the data available to inform our model. Data on HIV prevalence were not available specifically for either the miners or the labor-sending districts, so we used national estimates for South Africa as proxies for both populations. Hence, our work did not account for potential differences in HIV-TB co-dynamics between the miners and the labor-sending community. Data on trave…	Not localized, contact mixing	Data not localized; limitations in recognizing variability in contact mixing patterns	Lack of generalizability; Limitations in recognizing variability in contact mixing patterns
Ajelli M, Merler S. An individual-based model of hepatitis A transmission. J Theor Biol. 2009;259(3):478-488. doi:10.1016/j.jtbi.2009.03.038.	The assumption of a constant population (neither immigration nor emigration is considered in the model and the number of newborns is assumed to be equal to the number of deaths) represents a critical issue, though this is a reasonable modeling choice. Since the demographic projections are not completely reliable, the longer the temporal interval of the simulations, the less accurate the predictio…	Assumption of a constant population	Limitations in recognizing variability in contact mixing patterns	Limitations in recognizing variability in contact mixing patterns
Khadadah F, Al-Shammari AA, Alhashemi A, et al. The effects of non-pharmaceutical interventions on SARS-CoV-2 transmission in different socioeconomic populations in Kuwait: a modeling study. BMC Public Health. 2021;21(1):990. doi:10.1186/s12889-021-10984-6.	Our modeling results should be interpreted qualitatively rather than taken as projections of the epidemic curve and associated burdens such as mortality. Our analyses, however, were restricted by limitations in data availability which may be related to how data is collected and shared publicly. Our analyses were restricted by limitations in data availability which may be related to how data is co…	Data availability	Inavailability of data	Insufficient data
Durante R, Guiso L, Gulino G. Asocial capital: Civic culture and social distancing during COVID-19. J Public Econ. 2021;194:104342. doi:10.1016/j.jpubeco.2020.104342.	None noted
Hunter E, Mac Namee B, Kelleher JD. Using a Socioeconomic Segregation Burn-in Model to Initialise an Agent-Based Model for Infectious Diseases. JASSS. 2018;21(4):9.	Schelling's model assumes individuals want to liver closer to people like them leading to neighborhood clustering but other studies shows that this assumption is not always true. Social class was based on employment status in our model. However, in reality the socioeconomic status of retired individuals might be based on their socioeconomic status before retirement. It is impossible to make a dir…	Data availability	Inavailability of data	Insufficient data
Sato AH, Ito I, Sawai H, Iwata K. An epidemic simulation with a delayed stochastic SIR model based on international socioeconomic-technological databases. In: IEEE Computer Society; 2015:2732-2741. doi:10.1109/BigData.2015.7364074.	Our method has several limitations. The first is the complexity of parameter calibration. We needed to generate a flow matrix and initial conditions based on several assumptions. The uniformity of population in each city also resulted in a limitation of data resolution. The regional dependence of parameters for the SIR model essentially reflects the basic reproduction number R0, and seasonality o…	Assuming a constant population	Limitations in recognizing variability in contact mixing patterns	Limitations in recognizing variability in contact mixing patterns
Liu F, Enanoria WTA, Zipprich J, et al. The role of vaccination coverage, individual behaviors, and the public health response in the control of measles epidemics: an agent-based simulation for California. BMC Public Health. 2015;15(1):447. doi:10.1186/s12889-015-1766-6.	Detailed age-specific vaccine coverage data by household are not available. Otherwise, first, we do not have a lot of empirical evidence for many of the behavior-related parameters in our model. We obtained, where possible, expert opinion and/or published estimates from the literature to inform our parameter values. We incorporated a broad range of values for the behavioral-related parameters in …	Assumptions around vaccine coverage data	Assumed a blanket vaccine efficacy or vaccination rate	Assumptions around vaccination
Poletti P, Merler S, Ajelli M, et al. Evaluating vaccination strategies for reducing infant respiratory syncytial virus infection in low-income settings. BMC Medicine. 2015;13(1):49. doi:10.1186/s12916-015-0283-x.	None noted
Bhunu CP, Mushayabasa S, Smith? RJ. Assessing the effects of poverty in tuberculosis transmission dynamics. Applied Mathematical Modelling. 2012;36(9):4173-4185. doi:10.1016/j.apm.2011.11.046.	We assumed that “rich” versus “poor” is a state assigned at birth, with no possibility of transfer later in life. While true to some degree in large parts of the world, this is obviously not always the case. We also assumed that the latency probability was the same for disease-naïve individuals as for disease-experienced individuals. Finally, we did not impose a threshold for a strict cutoff betw…	Latency assumed to be the same among groups, socioeconomic status assumed constant throughout life course	Disease latency assumptions; social vulnerabilities assumed to be constant throughout life course	Not accounting for disease complexity; Not accounting for a social vulnerability
Mushayabasa S, Bhunu C, Schwartz E, Magombedze G, Tchuenche M. Socio-economic status and HIV/AIDS dynamics: A modeling approach. World Journal of Modelling and Simulation. 2011;7:243-257.	None noted
Bórquez A, Cori A, Pufall EL, et al. The Incidence Patterns Model to Estimate the Distribution of New HIV Infections in Sub-Saharan Africa: Development and Validation of a Mathematical Model. PLOS Medicine. 2016;13(9):e1002121. doi:10.1371/journal.pmed.1002121.	The model does not include partners of key populations such as FSW clients or stable female partners of MSM. Our decisions were driven by the need to limit categories to groups for which incidence could be estimated in a straightforward way, for which data were available, and that had programmatic relevance. Among the groups that are represented in the model, determinants of HIV risk such as age,…	Assumptions around household structure	Not accounting for a certain social vulnerability	Not accounting for a social vulnerability
Banerjee S. Towards a Quantitative Model of Epidemics during Conflicts. Interdisciplinary Description of Complex Systems. 2019;17:598-614. doi:10.7906/indecs.17.3.16.	We add the caveat that there is very scarce data and the reliability and granularity with which this data was collected also needs to be critically examined.	Availability of data	Inavailability of data	Insufficient data
Zhang WB, Ge Y, Liu M, et al. Risk assessment of the step-by-step return-to-work policy in Beijing following the COVID-19 epidemic peak. Stoch Environ Res Risk Assess. 2021;35(2):481-498. doi:10.1007/s00477-020-01929-3.	None noted
Musa SS, Qureshi S, Zhao S, Yusuf A, Mustapha UT, He D. Mathematical modeling of COVID-19 epidemic with effect of awareness programs. Infect Dis Model. 2021;6:448-460. doi:10.1016/j.idm.2021.01.012.	None noted
Dangbé E, Irépran D, Perasso A, Békollé D. Mathematical modelling and numerical simulations of the influence of hygiene and seasons on the spread of cholera. Math Biosci. 2018;296:60-70. doi:10.1016/j.mbs.2017.12.004.	None noted
Huang X, Clements ACA, Williams G, Mengersen K, Tong S, Hu W. Bayesian estimation of the dynamics of pandemic (H1N1) 2009 influenza transmission in Queensland: A space-time SIR-based model. Environ Res. 2016;146:308-314. doi:10.1016/j.envres.2016.01.013.	In general, surveillance data do not include all influenza cases over time and space during a pandemic period, so it was impractical to obtain the entire set of infected cases of pandemic (H1N1) 2009. Instead, we used the data on weekly laboratory-confirmed H1N1 cases (yij) to estimate the epidemiological dynamics of pandemic (H1N1) 2009 in this study. A limitation of the present study was that l…	Data availability	Inavailability of data	Insufficient data
Hou X, Gao S, Li Q, et al. Intracounty modeling of COVID-19 infection with human mobility: Assessing spatial heterogeneity with business traffic, age, and race. Proc Natl Acad Sci U S A. 2021;118(24):e2020524118. doi:10.1073/pnas.2020524118.	None noted	-
Charpentier A, Elie R, Laurière M, Tran VC. COVID-19 pandemic control: balancing detection policy and lockdown intervention under ICU sustainability. Math Model Nat Phenom. 2020;15:57. doi:10.1051/mmnp/2020045.	First, the major drawback of our approach is the necessity to fully observe some underlying latent variables and parameters of the epidemic dynamics, such as the prevalence of the virus. An important issue about that COVID-19 pandemic was the poor quality of data in the beginning, especially when trying to compare among countries to get robust estimators of various quantities regarding the diseas…	Availability of data	Inavailability of data	Insufficient data
Mutua JM, Barker CT, Vaidya NK. Modeling Impacts of Socioeconomic Status and Vaccination Programs on Typhoid Fever Epidemics. International Conference on Applications of Mathematics to Nonlinear Sciences, Electronic Journal of Differential Equations, Conference 24 (2017), pp. 63–74	None noted
Brüningk SC, Klatt J, Stange M, et al. Determinants of SARS-CoV-2 transmission to guide vaccination strategy in an urban area. Virus Evol. 2022;8(1):veac002. doi:10.1093/ve/veac002.	Since our data did not include information on recovered patients, a ‘recovered’ compartment was not included following I. The model did not account for fatalities due to limited case numbers during the studied period in Basel-City. All data used in this analysis provide the highest level of detail achievable in the setting of an urban area, yet they are far from individual-level data or a large-s…	Not localized, potential under/overrporting of cases	Data not localized; over- or under-estimated cases or disease state progression	Lack of generalizability; Not accounting for disease complexity
Rehkopf D, Furumoto-Dawson A, Kiszewski A, Awerbuch-Friedlander T. Spatial Spread of Tuberculosis through Neighborhoods Segregated by Socioeconomic Position: A Stochastic Automata Model. Discrete Dynamics in Nature and Society. 2015;2015:e583819. doi:10.1155/2015/583819.	Limitations are the simplified states over transmission models that have been demonstrated to produce incidence, prevalence, and mortality rates consistent with historical data. We did not include a separate state for noninfectious tuberculosis. In addition, we did not allow for direct paths between susceptible and infectious, but rather required that individuals pass through the latent infectiou…	Latency, no literature on which to base parameter estimates	Disease latency assumptions; inavailability of data	Not accounting for disease complexity; Insufficient data
Grefenstette JJ, Brown ST, Rosenfeld R, et al. FRED (A Framework for Reconstructing Epidemic Dynamics): an open-source software system for modeling infectious diseases and control strategies using census-based populations. BMC Public Health. 2013;13(1):940. doi:10.1186/1471-2458-13-940.	Limitations of FRED include stochastic effects that limit the accuracy of the synthetic population especially in regions with very small populations, possible artifacts due to the selected time step resolution (one day), simplifying assumptions about travel patterns (gravity model), and the fact that estimates of contact rates and transmission probabilities are necessarily imperfect, even if base…	Contact rate, transmission probability estimate imperfect	Limitations in recognizing variability in contact mixing patterns	Limitations in recognizing variability in contact mixing patterns
Ayoub HH, Chemaitelly H, Mumtaz GR, et al. Characterizing key attributes of COVID-19 transmission dynamics in China’s original outbreak: Model-based estimations. Glob Epidemiol. 2020;2:100042. doi:10.1016/j.gloepi.2020.100042.	This study has limitations. Model projections are contingent on the quality and representativeness of the input data. For instance, we assumed infection levels to be as officially documented, but evidence suggested that many infections may have been undocumented. Case ascertainment could also be age dependent. The natural history of this infection is not yet firmly established, and the case manag…	Underreporting cases, using early epidemic data when standard of care and susceptibility has potentially changed	Over- or under-estimated cases or disease state progression; using early epidemic data when standard of care and susceptibility has potentially changed	Not accounting for disease complexity
de Boer R, Lutscher F. Choice disability as a target for non-medical HIV intervention. Math Biosci. 2018;299:127-137. doi:10.1016/j.mbs.2018.03.015.	Only two choice classes were considered: enabled and disabled. However, the literature shows that there are multiple levels of severity of choice disability that increase HIV risk farther. Two other factors that were also excluded to simplify the model are homosexual sexual activity and intravenous drug use. Medical HIV treatment programs are not included although choice disability could also imp…	No inclusion of sexuality, no inclusion of drug use, limited choice class considerations	Not accounting for a certain social vulnerability; limitations in choice ability or choice class	Not accounting for a social vulnerability
Dorratoltaj N, Marathe A, Lewis BL, Swarup S, Eubank SG, Abbas KM. Epidemiological and economic impact of pandemic influenza in Chicago: Priorities for vaccine interventions. PLOS Computational Biology. 2017;13(6):e1005521. doi:10.1371/journal.pcbi.1005521.	We used a mean estimate of $28.62 (inflation adjusted to 2015 US dollars) for the cost of influenza vaccine, and did not include the range and uncertainty in vaccination costs by location and size of clinical practice.	Vaccination costs not localized	Data not localized	Lack of generalizability
Joshi H, Lenhart S, Albright K, Gipson K. Modeling the effect of information campaigns on the HIV epidemic in Uganda. Math Biosci Eng. 2008;5(4):757-770. doi:10.3934/mbe.2008.5.757.	We did not include vertical transmission terms in this model, because the number of adults entering the population with HIV is quite small.	Transmission types limited	Assuming limited transmission methods	Not accounting for disease complexity
Chen J, Chu S, Chungbaek Y, et al. Effect of modelling slum populations on influenza spread in Delhi. BMJ Open. 2016;6(9):e011699. doi:10.1136/bmjopen-2016-011699.	This model does not consider differences in susceptibility that might occur due to age, pre-existing conditions, and comorbidities. The entire population is assumed to be susceptible at the beginning of the simulation, except for the index cases. In reality, the infants, older people, hospital workers, etc, may be more susceptible than others.	Assumed blanket susceptbility	Acknowledged they did not account for all the consequences of inequity in disease susceptibility or transmission	Not accounting for a social vulnerability
Stroud P, Del Valle S, Sydoriak S, Riese J, Mniszewski S. Spatial Dynamics of Pandemic Influenza in a Massive Artificial Society. Journal of Artificial Societies and Social Simulation. 2007;10.	The synthetic population of southern California represents only individuals reported as household residents in the 2000 US Census. It does not represent the 2.11% of the population reported as living in group quarters (e.g. jails, dorms, nursing-care facilities). It is not clear to what extent the synthetic population captures the activity patterns of the undocumented population, which made up an…	Synthetic population	Use of a synthetic population	Lack of generalizability
Kerr CC, Stuart RM, Gray RT, et al. Optima: A Model for HIV Epidemic Analysis, Program Prioritization, and Resource Optimization. J Acquir Immune Defic Syndr. 2015;69(3):365-376. doi:10.1097/QAI.0000000000000605.	The main limitation of Optima is its requirement for data. Optima’s strength is that it can use a far larger quantity of data than most other HIV models; however, this advantage wanes in the absence of good data availability. Similarly, the large number of parameters supported by Optima risks overparameterization and overfitting. To circumvent this, most parameters in the model are set to values …	Availability of data	Inavailability of data	Insufficient data
Hallett TB, Gregson S, Mugurungi O, Gonese E, Garnett GP. Assessing evidence for behaviour change affecting the course of HIV epidemics: A new mathematical modelling approach and application to data from Zimbabwe. Epidemics. 2009;1(2):108-117. doi:10.1016/j.epidem.2009.03.001.	Data of any quality was accepted. Currently, data on the roll-out and coverage of interventions do not allow for the relative impact of alternate types of behaviour change/risk reduction to be determined. Where more data becomes available in the future, the model could be extended to incorporate that as priors specifying differentiated degrees of risk reduction by region/time. Our conclusions are…	Quality of data not standard, comorbidities not considered	Not considering comorbidities; variance in data quality	Not accounting for individual susceptibility; Insufficient data
Hallett TB, Singh K, Smith JA, White RG, Abu-Raddad LJ, Garnett GP. Understanding the Impact of Male Circumcision Interventions on the Spread of HIV in Southern Africa. PLOS ONE. 2008;3(5):e2212. doi:10.1371/journal.pone.0002212.	None noted
Anderson SJ, Cherutich P, Kilonzo N, et al. Maximising the effect of combination HIV prevention through prioritisation of the people and places in greatest need: a modelling study. Lancet. 2014;384(9939):249-256. doi:10.1016/S0140-6736(14)61053-9.	We did not consider transmission between modelled locations (representing cross-county migration), which could reduce the value of diff erentiating interventions between geographies; although for Kenya, every county is large	Contact among tracts not considered	Limitations in recognizing variability in contact mixing patterns	Limitations in recognizing variability in contact mixing patterns
Britton T, Ball F, Trapman P. A mathematical model reveals the influence of population heterogeneity on herd immunity to SARS-CoV-2. Science. 2020;369(6505):846-849. doi:10.1126/science.abc6810.	In our model, we have taken age cohorts and social activity levels into account. However, more complex and realistic models have many other types of heterogeneities; for instance, increased spreading within households (of different sizes) or within schools and workplaces. These activity levels and social structures are country or region specific and should be modeled as such. Further, spatial het…	Contact mixing not considered	Limitations in recognizing variability in contact mixing patterns	Limitations in recognizing variability in contact mixing patterns
Medlock J, Galvani AP. Optimizing influenza vaccine distribution. Science. 2009;325(5948):1705-1708. doi:10.1126/science.1175570.	None noted
Dover DC, Kirwin EM, Hernandez-Ceron N, Nelson KA. Pandemic Risk Assessment Model (PRAM): a mathematical modeling approach to pandemic influenza planning. Epidemiol Infect. 2016;144(16):3400-3411. doi:10.1017/S095026881600185.	The model does not include prescription wastage and does not evaluate distribution restrictions on antivirals. Other factors not included are: expected levels of misdiagnosis, prescriptions issued outside of the stockpile release, and prescriptions not completed. PRAM does not account for age or risk-based variation in vaccine and antiviral effectiveness. Data on transmissibility and severity are…	Does not evaluate treatment distribution, misdiagnosis (missed cases/under- or overreporting)	Over- or under-estimated cases or disease state progression	Not accounting for disease complexity
Yu Z, Liu J, Wang X, Zhu X, Wang D, Han G. Efficient Vaccine Distribution Based on a Hybrid Compartmental Model. PLOS ONE. 2016;11(5):e0155416. doi:10.1371/journal.pone.0155416.	This study did not take the vaccine distribution strategy into account. Therefore, we feel that developing an adaptive vaccine distribution strategy for host populations in terms of different age groups and different geographic districts is one of the most interesting and important issues for researchers to investigate.	Does not evaluate vaccine istribution	Assumed a blanket vaccine efficacy or vaccination rate	Assumptions around vaccination
Prem K, Liu Y, Russell TW, et al. The effect of control strategies to reduce social mixing on outcomes of the COVID-19 epidemic in Wuhan, China: a modelling study. Lancet Public Health. 2020;5(5):e261-e270. doi:10.1016/S2468-2667(20)30073-6.	Our compartmental model does not capture individual-level heterogeneity in contacts, which could be important in super-spreading events. The compartmental model we present is not equipped to explicitly consider transmission within health-care institutions and households. An accurate R0 is difficult to obtain and might be underestimated. The effects of seasonality on SARS-CoV-2 are difficult to pr…	Contact mixing not considered	Limitations in recognizing variability in contact mixing patterns	Limitations in recognizing variability in contact mixing patterns
de Oliveira RB, Rubio FA, Anderle R, et al. Incorporating social determinants of health into the mathematical modeling of HIV/AIDS. Sci Rep. 2022;12(1):20541. doi:10.1038/s41598-022-24459-0.	The structure of the model chosen for this study has a simple structure with few factors. The inclusion of many factors at the same time in the model results in greater complexity, bringing with it a greater need for data to carry out its validation and calibration, which often may not be available. In addition, too many variables in the model at the same time can mask the infuence of a key param…	Not including enough social determinants of health	Not accounting for a certain social vulnerability	Not accounting for a social vulnerability
Yang HM, Ferreira MU. Assessing the effects of global warming and local social and economic conditions on the malaria transmission. Rev Saude Publica. 2000;34(3):214-222. doi:10.1590/s0034-89102000000300002.	None noted
Torres-Sorando L, Rodrı́guez DJ. Models of spatio-temporal dynamics in malaria1This work is part of the doctoral thesis of the first author.1. Ecological Modelling. 1997;104(2):231-240. doi:10.1016/S0304-3800(97)00135-X.	None noted
Galanis G, Hanieh A. Incorporating Social Determinants of Health into Modelling of COVID-19 and other Infectious Diseases: A Baseline Socio-economic Compartmental Model. Soc Sci Med. 2021;274:113794. doi:10.1016/j.socscimed.2021.113794.	We recognise that a different range of SDs could be utilised, and also that social determinants of health are significantly co-constituted and mutually-reinforce one another. As our focus is on the social aspects that can be included in a mathematical epidemiological model, our starting point is the simplest possible model where we can add the social variables. We should note however, that the sa…	Not including enough social determinants of health	Not accounting for a certain social vulnerability	Not accounting for a social vulnerability
Liu R, Wu J, Zhu H. Media/Psychological Impact on Multiple Outbreaks of Emerging Infectious Diseases. Computational and Mathematical Methods in Medicine. NaN/NaN/NaN;8:153-164. doi:10.1080/17486700701425870.	None noted
Epstein JM, Parker J, Cummings D, Hammond RA. Coupled Contagion Dynamics of Fear and Disease: Mathematical and Computational Explorations. PLOS ONE. 2008;3(12):e3955. doi:10.1371/journal.pone.0003955.	None noted
Araz OM, Galvani A, Meyers LA. Geographic prioritization of distributing pandemic influenza vaccines. Health Care Manag Sci. 2012;15(3):175-187. doi:10.1007/s10729-012-9199-6.	None noted
Tuite AR, Fisman DN, Kwong JC, Greer AL. Optimal Pandemic Influenza Vaccine Allocation Strategies for the Canadian Population. PLOS ONE. 2010;5(5):e10520. doi:10.1371/journal.pone.0010520.	We did not consider the effect of partial protection following the first dose. Our analysis focused on the occurrence of severe outcomes and did not directly consider the effect of vaccination on reducing disease transmission and the resultant downstream effects, such as reduced societal disruption and economic costs (such as those associated with time lost from work or school). Additionally, whe…	Did not consider effect of partial protection following vaccine, did not consider spatial heterogeneity	Assumed a blanket vaccine efficacy or vaccination rate; limitations in recognizing variability in contact mixing patterns; not considering comorbidities	Assumptions around vaccination; limitations in recognizing variability in contact mixing patterns; Not accounting for disease complexity
